# Supplementary material for: SERPINB3-MYC axis induces the basal-like/squamous subtype and enhances disease progression in pancreatic cancer
Source: Cell Rep. Author manuscript; Available in PMC 2024 Feb 5. (PMC10842852; doi:10.1016/j.celrep.2023.113434)
Supplement: 3 [file NIHMS1954755-supplement-3.xlsx]

## Sheet: Tumor
Table S2. IHC score of SERPINB3 in the NCI-UMD-German cohort. Related to Figure 1. IHC score of SERPINB3 in tumor
source name	month	cancer_death	score 0 (%)	Distribution score of score 0	score 1 (%)	Distribution score of score 1	score 2 (%)	Distribution score of score 2	score 3 (%)	Distribution score of score 3	IHC score (intensity score x distribution score)
E527T	14	1	100	4							0
E165_Tp1	23.6	0	80	3	20	1					1
E152_Tc5	28.2	0	35	2	35	2	30	1			2
E494T	26.9	0	40	2	40	2	20	1			2
E179_Tp1	21.8	0	50	2	50	2					2
E245_Tp1	10.6	0	50	2	50	2					2
E119_Tc7	13.2	1			80	3	20	1			2
E136_Tp1	27.6	0			80	3	20	1			2
E203_Tp1	17.3	0	20	1	10	1	40	2	30	1	3
E249_Tp1	10.3	1			30	1	50	2	20	1	3
E182_Tp2	21.1	0	60	3	20	1			20	1	3
E523T	20.5	0	10	1	40	2	40	2	10	1	3
E480T	27.6	0	35	2	35	2			30	1	3
E094_Tc7	40	0			80	3	20	1	20	1	3
E234_Tp1	12.9	1	60	3			20	1	20	1	3
E639T	6.4	0	80	3			10	1	10	1	3
E138_Tp1	13.8	1					80	3	20	1	3
E181_Tp1	21.2	0					70	3	30	1	3
E674T	4.5	0	30	1			60	3	10	1	3
E520T	9.5	1	90	4					10	1	3
E052_Tc7	19.5	1			50	2	50	2			4
E120_Tc7	23.2	1			50	2	50	2			4
E064_Tp3	16	1			60	3	40	2			4
E082_Tp1	2.8	1			100	4					4
E28T	41.6219	1			100	4					4
E033_Tc7	4.9	1	10	1	20	1	20	1	50	2	6
E220_Tp1	14.9	1	10	1	10	1	80	3			6
E005_Tc8	51.1	1			40	2	10	1	50	2	6
E048_Tc7	8.8	1			50	2			50	2	6
E623T	9.7	0	10	1			50	2	40	2	6
E246_Tp1	4.2	1					50	2	50	2	6
E739T	8.7	0					60	3	40	2	6
E86T	11.5726	1					60	3	40	2	6
E505T	4.9	1	30	1			70	3			6
E636T	6.5	0	30	1			70	3			6
E626T	0.7	0			10	1	90	4			8
E045_Tc7	6.4	1			30	1			70	3	9
E058_Tc7	12.6	1			30	1			70	3	9
E186_Tp2	8.9	1			20	1			80	3	9
E780T	0.4	0	30	1	10	1			60	3	9
E133_Tp4	27.7	1			20	1			80	3	9
E041_Tc7	35.9	1			40	2			60	3	9
E088_Tc7	24.7	1			40	2			60	3	9
E178_Tp1	7.7	1			40	2			60	3	9
E530T	9.6	1	30	1					70	3	9
E655T	5.6	0	30	1					70	3	9
E130_Tp1	29	1			10	1			90	4	12

## Sheet: Nontumor
Table S2. IHC score of SERPINB3 in the NCI-UMD-German cohort. Related to Figure 1. IHC score of SERPINB3 in nontumor
source name	score 0 (%)	Distribution score of score 0	score 1 (%)	Distribution score of score 1	score 2 (%)	Distribution score of score 2	score 3 (%)	Distribution score of score 3	IHC score (score x distribution score)
E064_Tn	100	4							0
E082_Tn	100	4							0
E088_Tn	100	4							0
E119_Tn	100	4							0
E130_Tn	100	4							0
E165_Tn	100	4							0
E178_Tn	100	4							0
E250_Tn	100	4							0
E532_Tn	100	4							0
E220_Tn	60		40	2					2
E120_Tn	90		10	1					1
E480_Tn	90		10	1					1
E520_Tn	90		10	1					1
E527_Tn	90		10	1					1
E593_Tn	90		10	1					1
E636_Tn	30		70	3					3
E042_Tn	40		60	3					3
E599_Tn	40		60	3					3
E052_Tn	50		50	2					2
E073_Tn	50		50	2					2
E086_Tn	50		50	2					2
E523_Tn	50		50	2					2
E656_Tn	50		50	2					2
E123_Tn			80	3	20	1			2
E058_Tn			90	4	10	1			2
E094_Tn			90	4	10	1			2
E109_Tn			90	4	10	1			2
E229_Tn			100	4					4
E505_Tn			100	4					4
E655_Tn	70				30	1			2
E762_Tn			50	2	50	1			2
E770_Tn			50	2	50	1			2
