# Supplementary material for: SERPINB3-MYC axis induces the basal-like/squamous subtype and enhances disease progression in pancreatic cancer
Source: Cell Rep. Author manuscript; Available in PMC 2024 Feb 5. (PMC10842852; doi:10.1016/j.celrep.2023.113434)
Supplement: 4 [file NIHMS1954755-supplement-4.xlsx]

## Sheet: Sheet1
Table S3. Metabolome dataset in 88 PDAC tumors. Related to Figure 5.
Sample Name (Metabolon)	Sample Name (RNA-seq)	Source name	Cohort	Subtype	Patient Status (Censoring: 0, Death: 1)	Survival time (months)	SERPINB3 (RNA-seq)	SERPINB3 expression (high_low)	1-(1-enyl-palmitoyl)-GPE (P-16:0)*	1-arachidonoyl-GPE (20:4)*	1-linoleoyl-GPC (18:2)	1-myristoylglycerol (14:0)	1-oleoyl-GPE (18:1)	1-oleoyl-GPI (18:1)*	1-oleoyl-GPC (18:1)	1-palmitoleoyl-GPC (16:1)*	1-palmitoyl-GPE (16:0)	1-palmitoyl-GPI (16:0)*	1-palmitoyl-GPC (16:0)	1-pentadecanoylglycerol (15:0)	1-stearoyl-GPE (18:0)	1-stearoyl-GPI (18:0)	1-stearoyl-GPC (18:0)	1-stearoylglycerol (18:0)	1,5-anhydroglucitol (1,5-AG)	10-heptadecenoate (17:1n7)	10-nonadecenoate (19:1n9)	13-HODE + 9-HODE	15-methylpalmitate	17-methylstearate	2'-deoxyinosine	2-aminoadipate	2-aminobutyrate	2-hydroxybutyrate (AHB)	2-hydroxypalmitate	2-linoleoylglycerol (18:2)	2-methylbutyrylcarnitine (C5)	2-myristoylglycerol (14:0)	2-oleoylglycerol (18:1)	2-palmitoyl-GPC (16:0)*	2-palmitoylglycerol (16:0)	2-stearoyl-GPC (18:0)*	3-(4-hydroxyphenyl)lactate	3-carboxy-4-methyl-5-propyl-2-furanpropanoate (CMPF)	3-hydroxybutyrate (BHBA)	3-methyl-2-oxovalerate	3-phosphoglycerate	4-androsten-3beta,17beta-diol disulfate (1)	4-hydroxyphenylpyruvate
NCIA-01780	120_E012_Tp2	E012_Tp2	German-1	basal	1	6.9	-6.99057	L	2.3964	0.0445	0.1431	0.7973	1.3903	1.4174	0.3949	0.066	1.6794	0.9016	0.9216	0.7267	1.8792	1.2831	0.285	0.992	0.1229	2.8736	4.9965	1.5344	4.4831	2.8324	1	1.9446	1.5201	1.8361	0.9428	0.0654	0.895	0.473	0.1842	0.3067	0.9678	0.0836	1.4561	0.9816	1.9972	0.5283	2.2723	0.9249	0.0389
NCIA-01792	196_E246_Tp1	E246_Tp1	German-1	basal	1	4.2	-5.47626	H	0.0765	1.548	0.0527	0.0042	0.2127	0.0738	0.0506	0.6085	0.0934	0.1452	0.1659	0.0137	0.1123	0.1363	0.1108	0.0572	0.441	0.2462	0.3475	0.4586	0.4285	0.3348	0.0941	0.3592	0.6063	1.3518	1.7621	0.0013	4.6143	0.0023	0.0022	0.0266	0.0392	0.0836	2.7922	1.505	2.675	0.4261	1.4658	0.8292	0.4885
NCIA-01809	121_E021_Tc8	E021_Tc8	German-1	basal	1	2.7	-1.66776	H	0.3646	2.575	0.0527	0.0042	0.4612	0.0738	0.0229	0.066	0.3938	0.071	0.0348	0.0137	0.3572	0.2372	0.0701	0.0277	1.5505	0.674	0.4435	0.1178	0.7093	0.1634	0.0941	0.2666	0.7759	1.9606	1.3982	0.0013	0.9205	0.0023	0.0022	0.0266	0.0392	0.0836	1.0766	1.7446	7.1934	0.1762	1.6449	1.7901	0.0389
NCIA-01784	164_E152_Tc5	E152_Tc5	German-1	classical	0	28.2	-8.85738	L	0.2874	1.745	0.0527	0.0042	0.5006	0.1613	0.1655	0.066	0.247	0.2943	0.154	0.0137	0.2955	0.5539	0.104	0.1302	1.8137	0.3646	0.2344	0.0986	0.2866	0.3993	0.362	0.8697	0.933	1.5156	1.3811	0.0013	1.0109	0.0023	0.0022	0.0266	0.0392	0.0836	1.4109	0.035	2.4969	0.1762	0.5729	0.0166	0.0389
NCIA-01790	194_E245_Tp1	E245_Tp1	German-1	classical	0	10.6	-7.53734	L	0.502	2.3819	0.0527	0.0042	0.4261	0.3288	0.0063	0.066	0.3698	0.1032	0.0275	0.0137	0.3731	0.4197	0.0276	0.0277	1.3288	1.8204	1	0.4498	1.1465	0.6314	0.0941	0.881	1.7683	3.6003	0.9527	0.0013	1.1339	0.0023	0.0022	0.0266	0.0997	0.0836	3.9614	2.3059	1.7849	0.1762	3.2952	1.1326	0.881
NCIA-01786	182_E208_Tp1	E208_Tp2	German-1	classical	1	6.4	-7.49961	L	0.0727	3.247	0.0527	0.0042	0.1299	0.0738	0.0063	0.066	0.0402	0.011	0.0043	0.0137	0.0845	0.1213	0.0129	0.0277	0.6138	0.7448	0.1834	0.1219	0.6949	0.3496	0.0941	0.1302	1.1416	2.5343	1	0.0013	1.389	0.0023	0.0022	0.0266	0.0392	0.0836	1.26	1.2603	5.9187	0.1762	0.7272	0.0166	0.0389
NCIA-01788	192_E234_Tp1	E234_Tp1	German-1	classical	1	12.9	-6.08087	H	7.5159	0.0445	0.4415	0.0158	3.1326	7.4092	3.5096	0.9981	3.7327	11.1363	7.1241	0.0137	4.2454	11.0979	4.9824	0.7032	0.0453	1.0282	1.7182	0.5874	1.0269	1.3228	0.8596	2.0052	2.0788	1.3132	1.0008	0.0013	0.9665	0.0023	0.0022	1.9242	0.3619	1.7691	1.4645	0.5754	2.0909	0.7044	1.5711	0.6156	0.8724
NCIA-01796	200_E250_Tp1	E250_Tp1	German-1	classical	0	9.7	-4.11813	H	0.2137	0.3062	0.0527	0.0042	0.1016	0.1888	0.0986	0.066	0.1475	0.2005	0.1314	0.0137	0.2171	0.2191	0.0794	0.1008	2.7269	0.5879	0.9356	0.9827	0.5808	0.5183	0.3245	0.4156	1.4418	2.1776	0.9992	0.0013	3.9931	0.0023	0.0022	0.0266	0.0392	0.0836	2.7578	5.2077	3.7795	0.1762	2.4752	1.8626	2.1905
NCIA-01782	162_E139_Tp1	E139_Tp1	German-1	classical	1	6.8	-2.467	H	1.4187	0.709	0.6202	0.1957	1	0.5581	1	0.5088	1.0852	0.2639	1.0461	0.0137	1.1327	0.8863	1.1124	0.2654	1.4011	0.632	1.1456	0.9785	0.8547	1.1331	0.1198	1.0038	1.1058	1.4527	0.5226	0.0013	2.699	0.0023	0.122	0.4612	0.3636	0.8604	2.0387	0.035	3.3139	0.5148	1.3184	1.283	1.1256
NCIA-01794	198_E249_Tp1	E249_Tp1	German-1	unclassified	1	10.3	-6.55432	L	0.0798	0.0445	0.0527	13.3987	0.021	0.0738	0.0804	0.1602	0.1052	0.0666	0.1592	4.0513	0.0702	0.1983	0.0825	3.7642	0.6575	0.5235	0.6069	2.0084	0.5651	0.3666	0.0941	0.3691	1.6786	0.606	0.4199	11.4253	0.7209	8.1719	12.3103	0.1127	13.733	0.0836	0.719	2.6718	0.4114	0.1762	1.3	0.0166	0.0389
NCIA-04205	220_E225T	E225T	Germany-2	basal	1	13.9	-6.6362	L	0.0156	0.5112	0.0527	0.0042	0.0292	0.0738	0.0063	0.066	0.0189	0.011	0.0043	0.0137	0.0118	0.117	0.0129	0.3786	0.8461	0.3616	0.1136	0.4804	0.4464	0.0894	0.0941	0.7824	0.2887	0.7385	0.7162	0.0013	0.5635	0.0023	0.0022	0.0266	0.0392	0.0836	0.8563	0.5459	1.3325	0.1762	1.0238	0.8714	0.0389
NCIA-04209	246_E420T	E420T	Germany-2	basal	1	7.9	-5.88911	H	0.0248	1.2536	0.0527	0.0042	0.0341	0.1157	0.0063	0.066	0.0254	0.011	0.1155	0.0137	0.0151	0.1172	0.0129	0.3104	1.1282	0.4673	0.2138	0.0916	0.4341	0.0894	0.0941	1.8738	0.8604	1.8763	1.9837	0.0013	0.9473	0.0023	0.0022	0.0266	0.0392	0.0836	1.0458	3.8835	1.7245	2.137	0.9762	1.8362	0.0389
NCIA-04183	234_E394T	E394T	Germany-2	basal	1	2.8	-5.12295	H	5.0146	0.686	0.9254	0.008	3.362	1.8989	4.242	0.6851	3.7756	2.3357	2.3888	0.0137	4.8021	2.8748	4.3784	0.2887	2.2557	1.0564	0.9143	0.6817	0.8017	0.8051	1.9242	1.2061	1.0762	1.6457	0.7551	0.0013	23.178	0.0023	0.0022	1.2628	0.0799	1.7309	1.3247	0.9976	2.3901	0.5325	0.775	0.6106	2.9709
NCIA-04189	251_E445T	E445T	Germany-2	basal	1	14	-3.79242	H	0.6492	1.0469	0.0527	0.0042	0.792	0.0738	0.2648	0.4159	0.6064	0.0722	0.3118	0.0137	0.3391	0.8856	0.2427	0.8209	0.3326	0.4307	0.3835	0.1839	0.5451	0.0894	1.6192	1.0971	1.195	1.7387	0.6536	0.0013	5.8623	0.0023	0.0022	0.4561	0.0392	0.0836	1.8623	0.035	0.7087	0.1762	0.6664	2.6064	0.0389
NCIA-04206	225_E260T	E260T	Germany-2	basal	1	2.5	-3.30304	H	0.3644	3.1604	0.0527	0.0042	0.41	0.1985	2.2691	1	0.3255	0.2542	1.0047	0.0137	0.6357	0.7063	1.7632	0.2304	1.5309	1.041	0.4188	0.2932	0.6056	0.2343	1.3026	1.3908	1.9532	2.4062	3.252	0.0013	3.1686	0.0023	0.0022	3.0226	0.0392	0.6964	1.309	0.035	1.4874	3.7299	5.9363	0.251	0.0389
NCIA-04191	253_E465T	E465T	Germany-2	basal	0	10.8	-2.57192	H	0.2085	0.9327	0.1074	0.0042	0.1835	0.0738	0.2165	0.066	0.0691	0.1421	0.0441	0.0137	0.1139	0.2755	0.1244	0.0277	1.2155	0.5112	0.276	0.1068	0.4703	0.1781	0.9159	0.9989	1.1197	1.3998	2.9595	0.0013	3.5262	0.0023	0.0022	0.1105	0.0392	0.0836	1.7386	1.4973	1.4177	0.3554	1.4465	1.0203	0.0389
NCIA-04175	224_E253T	E253T	Germany-2	basal	1	5.2	-2.05449	H	4.6597	0.0445	1.422	0.0854	3.2557	2.6578	14.1907	5.4369	1.8854	1.0328	4.2133	0.112	1.9634	1.4834	5.3209	0.3244	0.736	1.5788	3.7576	1.5291	1.4773	1.8855	3.0446	0.9506	0.9301	1.0516	0.5564	0.0013	2.5002	0.021	0.0022	4.7324	0.3451	2.5086	0.8391	1.6212	0.488	1.1838	0.8222	1.679	0.7332
NCIA-04200	210_E174T	E174T	Germany-2	basal	1	1.7	-1.73381	H	0.0942	0.378	0.0527	0.0042	0.2616	0.1291	0.4932	0.066	0.0365	0.0841	0.0869	0.0137	0.0659	0.2661	0.1347	0.0277	0.1537	0.7348	0.3061	0.1062	0.4643	0.1981	1.5329	1.05	0.6677	0.715	0.9738	0.0013	1.7424	0.0023	0.0022	0.2069	0.0392	0.0836	1.6546	1.0203	0.7352	0.1762	0.9073	0.0166	0.0389
NCIA-04165	205_E151T	E151T	Germany-2	basal	1	15.1	-0.760344	H	0.8154	1.5915	0.0527	0.0042	0.5545	0.8303	0.1582	0.066	0.7401	0.0974	0.153	0.0137	0.4557	0.9679	0.1834	0.8803	1.3361	0.4133	0.2747	0.4285	0.5179	0.0894	0.8208	0.1302	1.6554	2.0758	1.0084	0.0013	5.9346	0.0023	0.0022	0.0266	0.0392	0.0836	3.0192	5.6447	1.5961	1.5358	0.8226	0.0166	1
NCIA-04195	226_E29T	E29T	Germany-2	basal	1	3.9	-0.0117239	H	0.0636	1.2049	0.4066	0.0042	0.1427	0.0877	1.0188	0.4685	0.0598	0.011	1	0.0137	0.0941	0.2744	1.0068	0.665	0.2763	0.5105	0.1917	0.165	0.3657	0.0894	1.4555	0.9578	1.05	2.5021	1.2049	0.0013	1.7959	0.0023	0.0022	1	0.0392	0.0836	1.0703	1.2078	2.1733	3.4539	0.3989	0.9013	0.0389
NCIA-04193	264_E74T	E74T	Germany-2	classical	0	56	-9.52535	L	1.1979	0.0445	0.0527	9.9646	0.7634	3.7103	0.0063	0.066	1.0948	1.2208	0.1705	3.8108	1.1765	3.5866	0.1163	12.4246	0.1933	2.9581	5.1966	5.0444	2.582	3.1038	0.935	1	1.0009	0.7309	0.7117	0.0013	0.6435	1.0029	0.0022	0.0266	4.6633	0.0836	0.8169	2.6013	1.679	0.6475	0.9294	0.6412	1.1156
NCIA-04202	215_E202T	E202T	Germany-2	classical	1	8.4	-8.81889	L	0.3712	0.9637	0.0527	0.0042	0.8048	0.0738	0.1805	0.066	0.508	0.1076	0.0758	0.0137	0.7558	0.2855	0.0905	0.0277	0.7326	0.5736	0.3046	0.2761	0.3334	0.2253	0.2958	1.5867	0.2867	0.5136	0.9847	0.0013	0.1408	0.0023	0.0022	0.0266	0.0392	0.0836	1.1018	0.035	1.8053	0.6764	1.0337	1.8632	0.0389
NCIA-04208	245_E419T	E419T	Germany-2	classical	1	7.2	-8.59454	L	0.1741	1.3732	0.0527	0.0042	0.171	0.4335	0.0063	0.066	0.1187	0.3565	0.0199	0.0137	0.2275	0.4091	0.0572	0.094	1.0973	0.6759	0.4655	0.2098	0.6761	0.0894	0.0941	0.4231	1.0959	1.2677	0.6271	0.0013	2.0288	0.0023	0.0022	0.1499	0.0392	0.0836	2.5289	1.6461	1.325	1.5707	1.3392	1.0269	3.0788
NCIA-04199	209_E172T	E172T	Germany-2	classical	1	30.8	-8.32128	L	0.0515	0.5692	0.0527	0.0455	0.0665	1	0.0063	0.066	0.0788	0.011	0.0043	0.0137	0.0438	0.0985	0.0129	0.6602	0.7634	0.9148	0.9224	1.1605	1.13	0.3573	0.0941	0.7504	0.3657	0.9731	0.733	0.0013	0.756	0.0023	0.0022	0.0266	0.0668	0.0836	1.001	0.82	0.834	0.9196	0.8853	0.9725	0.0389
NCIA-04201	214_E197T	E197T	Germany-2	classical	0	34.3	-8.23716	L	0.1023	0.3533	0.2025	0.0986	0.1089	0.0738	0.0965	0.066	0.0818	0.011	0.1283	0.0137	0.0847	0.271	0.0129	0.6769	1.863	0.577	0.6475	1.5474	0.4493	0.2223	1.0429	0.8049	0.5146	1.24	0.4066	0.0013	1.6979	0.0023	0.0022	0.0266	0.2335	0.0836	4.6337	0.5361	0.6739	0.4012	1.6548	0.0166	0.0389
NCIA-04171	217_E205T	E205T	Germany-2	classical	1	3.2	-7.69441	L	1.4392	2.5307	0.0527	0.0042	1.1952	2.4578	0.0455	0.066	1.2405	0.2092	0.0043	0.0137	1.939	0.4748	0.0345	0.0277	1.0061	0.7752	0.6265	0.999	0.8152	0.2807	1.0798	1.0098	0.6063	1.2326	1.0153	0.0013	3.5506	0.0023	0.0022	0.0266	0.0392	0.0836	1.9162	0.035	0.2376	0.6278	0.5968	0.4423	4.5342
NCIA-04197	206_E157T	E157T	Germany-2	classical	0	35.3	-7.60861	L	0.2037	0.5197	0.0527	0.0538	0.2187	0.0738	0.0063	0.066	0.1831	0.011	0.0043	0.0137	0.1879	0.156	0.0129	0.641	1.7807	0.8369	0.5696	0.8136	0.9743	0.4599	0.0941	1.2235	0.4588	1.0058	0.6917	0.0013	2.6282	0.0023	0.0022	0.0266	0.0392	0.0836	1.1172	1.8057	0.7002	1.0237	0.5642	0.0166	0.0389
NCIA-04198	208_E169T	E169T	Germany-2	classical	1	25.2	-6.53789	L	0.8092	2.5378	0.0527	0.0042	3.2268	0.3341	0.0808	0.066	1.2451	0.1477	0.0043	0.0137	0.979	0.6518	0.0129	0.0277	0.7304	0.959	0.3162	0.2266	0.4202	0.2266	0.4439	0.9045	0.6726	1.9122	1.2174	0.0013	0.8026	0.0023	0.0022	0.0266	0.0392	0.0836	1.7867	1.0141	1.9884	1.2179	1.9377	12.0822	0.7129
NCIA-04185	239_E403T	E403T	Germany-2	classical	1	11	-6.30474	H	2.2087	0.9471	0.846	0.0124	1.1156	0.7958	2.4201	1	1.7265	0.4424	4.2198	0.0137	1.5381	2.7329	3.3162	0.0277	1.399	0.9357	0.4633	0.3587	0.8307	0.3038	2.388	1.2936	0.9991	1.4644	1.1096	0.0013	2.2497	0.0023	0.0022	0.5154	0.1778	0.0836	3.4215	0.76	1.4204	0.8439	1.585	6.6	2.0843
NCIA-04207	237_E401T	E401T	Germany-2	classical	1	14.3	-6.11369	H	0.0844	0.7709	0.0527	0.3133	0.1011	0.0738	0.2227	0.066	0.0925	0.011	0.2843	0.2716	0.0935	0.2366	0.1369	1.4919	0.2229	1.2064	1.3693	0.7066	1.354	1	0.0941	0.4379	0.2113	0.4032	0.8068	0.6298	0.201	0.1071	0.0022	0.0266	0.9823	0.0836	0.83	0.6523	0.3003	3.0433	0.2325	1.7463	0.0389
NCIA-04196	262_E60T	E60T	Germany-2	classical	1	4.7	-4.32731	H	0.462	2.7504	0.0527	0.0042	0.7115	0.4041	2.0385	1.4074	0.3768	0.2508	1.1703	0.0137	0.5886	1	1.7098	0.1564	1.0094	0.8006	0.43	0.1059	0.3804	0.3058	2.665	1.2812	0.3545	0.4453	1.7829	0.0013	1.5986	0.0023	0.0022	3.9475	0.0392	0.8179	1.379	0.035	0.5936	2.3906	2.4897	0.4038	1.872
NCIA-04169	213_E194T	E194T	Germany-2	classical	1	8.9	-3.84711	H	2.5313	2.6668	0.0527	0.0145	2.5955	0.9401	0.2347	0.066	2.9262	0.7792	0.2236	0.0137	1.9725	3.8441	0.1959	1.112	0.1536	0.9235	0.4133	0.3349	0.5164	0.1773	2.8777	2.2433	0.9021	1.2371	0.9769	0.0013	3.2376	0.0023	0.0022	0.0266	0.2509	0.0836	1.2982	1.2666	0.3526	0.9736	1.8223	0.9197	1.0274
NCIA-04167	211_E193T	E193T	Germany-2	classical	1	8.4	-3.62174	H	0.6417	0.5219	0.0527	0.0042	0.7651	0.0738	0.1537	0.066	0.6771	0.1139	0.0389	0.0137	0.6822	0.2009	0.0331	0.0812	0.9296	0.7703	0.8618	0.8775	0.5404	0.3863	0.8961	0.7109	0.6615	1.8104	0.6496	0.0013	2.3421	0.0023	0.0022	0.1062	0.0392	0.0836	1.4526	1.0024	1.7538	0.6267	0.9638	0.7965	0.9208
NCIA-04210	247_E421T	E421T	Germany-2	classical	1	0.8	-2.29772	H	4.3221	1.34	1.2046	0.0042	3.2353	0.8339	5.6329	1.4636	3.4063	1.6397	3.5862	0.0137	3.8532	2.1509	5.5004	0.2252	0.6748	1.3119	1.395	0.5613	1.1906	1.0183	0.6003	0.5208	1.393	1.1517	1.8355	0.0013	0.4501	0.0023	0.0022	3.042	0.0392	2.2391	0.9837	0.9577	1.079	1.4626	1.4806	0.9805	1.7888
NCIA-04203	218_E221T	E221T	Germany-2	classical	1	12.6	-1.94278	H	0.0413	1.1512	0.0527	0.0042	0.066	0.8129	0.0063	0.066	0.0371	0.0154	0.079	0.0137	0.0445	0.2119	0.0744	0.5235	1.3253	0.4891	0.4673	0.4503	0.697	0.2154	0.6186	0.9957	1.0257	1.8233	0.7089	0.0013	0.3434	0.0023	0.0022	0.4041	0.0392	0.0836	0.9331	0.3292	1.3633	0.9808	1.3891	1.8665	0.0389
NCIA-04204	219_E223T	E223T	Germany-2	classical	1	10.7	-0.62217	H	3.5975	1.5676	1	0.07	1.9322	1	3.5327	0.9741	1.9467	0.9672	2.1206	0.1205	2.6383	1.7019	2.8199	0.6075	0.8749	1.5184	4.8701	1.001	1.9133	3.0648	1.4844	1.3752	1.244	1	4.4833	0.0013	1.6285	0.0023	0.0022	1.5575	0.3906	0.9039	1.4882	0.4493	0.6385	1.0481	1.0245	0.8584	0.0389
NCIA-04173	222_E251T	E251T	Germany-2	unclassified	0	24.9	-9.79092	L	0.8646	0.3911	0.5357	0.0849	0.9293	0.1543	0.887	0.066	0.9052	0.0793	1.6416	0.1458	0.9792	0.7691	0.9932	0.8805	1.1348	1.8394	1.9966	1.3398	2.599	1.062	0.7382	0.611	0.2273	0.2186	0.8264	0.0013	0.391	0.0023	0.0022	0.4743	0.0392	0.0836	0.5822	0.035	0.2791	1.445	0.4443	0.0166	0.4547
NCIA-04181	230_E370T	E370T	Germany-2	unclassified	0	10.7	-9.78124	L	1.0006	2.3926	0.0527	0.3035	1.0707	0.752	0.5954	0.066	0.8888	0.0527	1.1255	0.0137	1.0208	0.8009	0.844	1.4931	1.2254	1.6018	1.4649	1.3609	1.0257	0.7017	4.8344	3.6278	0.6433	0.5797	2.2679	0.2732	1.7061	0.0023	0.0022	0.5217	0.7589	0.0836	2.0121	0.035	1.4797	0.9745	1.5605	0.8245	0.0389
NCIA-04187	244_E415T	E415T	Germany-2	unclassified	0	17.5	-7.32662	L	6.5095	0.3776	0.0527	0.0045	3.2043	4.8448	0.4568	0.066	4.5561	7.8255	0.9953	0.0137	4.101	4.5138	1.0675	0.2699	1.7239	0.7129	0.7912	1.0428	0.5778	0.3698	0.3962	0.8235	1.5057	1.0247	1.5993	0.0013	1.1259	0.0023	0.0022	0.2749	0.0496	0.342	0.8003	0.035	2.1682	0.4469	2.5291	1.0195	0.0389
NCIA-04177	228_E365T	E365T	Germany-2	unclassified	0	22.1	-6.91483	L	4.0913	0.1853	8.4276	1	1.8563	4.1129	17.3745	8.457	2.7098	8.0877	34.0699	0.0137	1.9592	17.8178	28.2196	6.5664	0.8718	0.847	1.0776	1.0391	0.8273	0.8048	0.6789	1.3377	2.304	0.9942	1.6621	0.617	0.6553	0.0023	0.0022	28.755	0.9616	5.3199	0.8584	0.035	0.9996	2.1472	1.6261	0.6814	0.0389
NCIA-12221	287_E580T	E580T	Germany-3	basal	1	11.9	-8.51753	L	0.5053	1.136	0.2206	0.0657	0.5601	0.2895	3.7097	0.5103	0.4806	1.0197	2.6388	0.0735	0.4989	1.1872	5.4614	1	1.6158	0.1079	0.1549	0.1316	0.2086	0.3165	0.9687	1.8495	1.3876	1.7326	0.6922	0.042	2.1143	0.0708	0.0684	1.405	0.0392	1.6393	2.9582	1.1211	0.6051	0.7703	0.8466	0.5134	0.8947
NCIA-12214	278_E523T	E523T	Germany-3	basal	0	20.5	-5.3042	H	1.4167	1.7631	1.0293	3.3777	1.0024	0.9371	1.5255	1.3921	1.3599	0.8608	2.2228	3.8735	1.1807	1.2041	2.2354	0.713	2.6903	3.1174	2.1347	0.7754	2.8324	2.0736	3.2853	2.8384	1.6494	2.3641	1.0416	1.9629	2.5103	3.0381	2.3173	1.3527	0.8136	0.8924	2.2209	2.0224	1	0.3804	1.2289	0.9905	0.8265
NCIA-12224	291_E604T	E604T	Germany-3	basal	0	14.9	-4.95279	H	0.6876	2.5419	0.5569	2.3679	0.7792	0.6314	11.8312	1.3346	0.5979	0.3488	9.955	2.4927	0.7116	1	13.4957	0.7036	2.3846	1.4614	1.0875	1.2827	1	0.7443	3.4565	2.0075	2.2074	2.4133	2.8721	0.669	30.264	2.4388	1.4424	9.532	0.6766	5.6547	2.5256	2.5936	2.2182	0.4116	1.2204	1.7646	1.4551
NCIA-12233	304_E674T	E674T	Germany-3	basal	0	4.5	-2.69981	H	0.2093	0.5587	0.5879	0.0055	0.2052	0.112	0.8488	0.1863	0.1595	0.5718	0.5393	0.0252	0.1286	0.5157	0.7018	0.643	1.27	0.0817	0.0349	0.0895	0.2022	0.3152	0.4823	0.788	1.1004	1.6291	0.6741	0.0034	2.0937	0.0023	0.0033	0.6609	0.0392	0.4024	1.6577	10.6797	0.7006	2.0667	1.4628	7.2168	0.7948
NCIA-12212	275_E505T	E505T	Germany-3	basal	1	4.9	-0.954121	H	0.4703	0.6228	0.2854	0.7618	0.4394	0.8863	1.1512	0.2622	0.2704	0.8229	1.4259	0.5846	0.1927	0.2744	0.8229	0.575	1.7637	1.0284	1	0.2829	0.7732	0.8995	4.1148	1	1.0801	1.6612	1.9024	0.5344	2.5405	0.9891	0.81	0.8963	0.9763	0.1616	1.9396	1.7736	0.3925	1.3553	2.6175	0.9509	4.2017
NCIA-12230	298_E655T	E655T	Germany-3	basal	0	5.6	-0.108364	H	0.1338	0.4311	0.0728	0.1979	0.0714	0.0738	0.0954	0.066	0.0636	0.1583	0.1312	0.2835	0.0831	0.6905	0.1392	0.3528	3.1045	0.2988	0.3131	0.1402	0.4329	0.6971	3.406	0.8353	1.9295	3.1239	2.5857	0.0464	2.147	0.1206	0.0855	0.1936	0.0392	0.0836	3.053	1.458	2.7969	3.2231	0.9635	11.1067	3.2486
NCIA-12229	297_E639T	E639T	Germany-3	classical	0	6.4	-8.73373	L	0.605	0.7778	0.2404	0.0042	0.783	0.5562	1.804	0.4167	0.546	1	1.1835	0.0137	0.5287	1	1.8388	0.4636	0.4546	0.2194	0.2531	0.1404	0.3437	0.4492	1.8778	1.0539	0.6628	0.9989	1.0259	0.0013	0.784	0.0023	0.0042	0.8995	0.0392	1.0275	2.3719	1.118	2.9776	1.8772	1.5399	1.8688	2.988
NCIA-12209	270_E494T	E494T	Germany-3	classical	0	26.9	-7.0629	L	1.2407	0.953	1.6761	0.9885	3.0055	1.0399	4.463	1.2707	2.5523	3.4407	4.3627	0.9192	1.7912	4.3311	8.1134	0.8103	1.7406	0.5301	0.4442	0.2797	0.7087	0.9204	0.7629	0.5499	0.48	0.9365	0.6657	0.5725	1.6066	0.8214	0.6299	1.5524	0.5146	2.6693	0.873	1.5442	1.544	2.3542	2.7125	1.7572	0.7778
NCIA-12235	306_E762T	E762T	Germany-3	classical	0	0.8	-6.76109	L	0.9311	1.0664	0.5309	0.4387	1	0.3469	1.5131	0.4506	1	0.3639	1.9653	0.4614	0.6552	0.3689	2.1261	0.4858	1.8839	0.4507	0.5468	0.7997	0.5536	0.7068	4.4042	3.0038	1.1892	1.8244	0.6578	0.5638	2.2543	0.377	0.6269	2.0647	0.6507	1	1.668	1.4964	1.116	0.6745	1.0787	0.9526	1.6829
NCIA-12210	273_E504T	E504T	Germany-3	classical	0	25	-6.27832	H	0.0724	0.4534	0.335	0.0197	0.0682	0.0822	0.4285	0.066	0.0815	0.011	0.5359	0.1092	0.0636	0.23	0.37	0.1457	0.1073	0.1331	0.0914	0.0196	0.2419	0.4056	0.0941	3.1495	1.571	1.6695	2.3517	0.0058	0.5771	0.0154	0.0068	0.4867	0.0717	0.0836	1.7	13.3394	5.3782	0.64	0.6548	7.6994	2.1075
NCIA-12226	294_E626T	E626T	Germany-3	classical	0	0.7	-6.15385	H	0.06	1.0083	0.2361	0.0187	0.1108	0.4045	1.5394	0.3392	0.1019	0.1053	1.5753	0.0355	0.1108	0.3133	1	0.2841	3.3066	0.308	0.165	0.2413	0.3261	0.428	0.6486	0.8208	0.7736	1.6629	0.6599	0.0116	0.3814	0.0177	0.0047	1.1684	0.0392	0.4057	1.5644	0.308	0.2025	5.3508	1.9252	1.2759	2.8385
NCIA-12236	308_E770T	E770T	Germany-3	classical	0	3.1	-2.76957	H	2.0887	1.5524	1.7647	3.4141	2.3285	0.5744	4.7392	1	2.5789	1.5316	8.6463	3.5773	1.6987	0.9677	5.5176	1	0.7467	1.6865	1.1414	0.9358	1.7107	1.0624	0.4921	1.5004	1.2024	1.2994	1.4671	1.4255	1	2.7663	1.7783	5.1349	0.6307	3.0919	1.6392	3.6632	2.4558	0.4267	0.8575	0.0166	0.5678
NCIA-12218	282_E530T	E530T	Germany-3	classical	1	9.6	-2.29646	H	0.1367	0.6109	0.6263	0.0324	0.1481	0.0738	0.5157	0.0677	0.1234	0.0553	0.4704	0.1554	0.1661	0.2918	0.611	0.2647	0.4205	0.206	0.1294	0.0468	0.2902	0.4544	0.3655	0.6767	0.4021	0.7833	0.8718	0.0242	1.4786	0.0192	0.014	0.3624	0.0392	0.306	0.8403	0.586	3.4029	1.4428	0.9625	1.5419	1.1664
NCIA-12207	269_E480T	E480T	Germany-3	classical	0	27.6	-1.99591	H	1.4905	1.7972	1.2867	0.4466	2.0619	0.9142	2.4252	1.0612	1.5996	0.767	1.508	0.4398	1.3713	0.8318	2.3121	0.5064	1.8302	0.443	0.3509	0.3677	0.4296	0.6721	0.7217	1.0417	1.3624	1.3921	0.5553	0.4582	1.599	0.3968	0.615	1.6461	0.6493	0.6866	1.1734	0.3938	0.9222	0.5696	1.1393	0.7541	0.6486
NCIA-12220	283_E532T	E532T	Germany-3	unclassified	1	2.1	-8.77889	L	1.8228	0.0445	0.2368	13.8732	0.5096	0.0738	0.0313	0.7088	0.9688	0.7571	0.3983	13.8317	0.5011	1.0575	0.2725	3.9739	0.1537	7.8606	4.4406	2.5773	4.5259	1.6419	0.1116	0.1302	0.1649	0.1268	0.3208	3.6356	0.2296	12.6799	5.3663	0.0266	1.9482	0.0836	0.0624	1.3849	0.3184	0.4179	0.1498	1.7902	0.2342
NCIA-12227	296_E636T	E636T	Germany-3	unclassified	0	6.5	-8.41118	L	0.7987	0.972	1.069	1	0.6911	0.3011	0.75	0.1855	0.6358	0.1145	1.2298	0.8505	0.5434	0.396	1.5751	1.1585	1.704	0.909	0.7577	0.9808	0.9269	0.7875	0.4085	1.7573	0.8259	1.145	1.1344	0.7897	0.3605	0.6916	1	1.0092	0.3806	1.5511	0.9883	7.4423	2.09	1.0451	1	3.0722	3.3461
NCIA-12231	300_E656T	E656T	Germany-3	unclassified	0	2.9	-8.01874	L	3.7782	1.8858	1.4905	22.3352	2.7168	1.4791	0.2318	1.227	2.6244	1.7996	0.5007	21.5959	2.1805	1.1708	0.5777	6.9502	2.586	6.9122	2.8593	1.8247	3.6195	1.1719	0.7344	1.1544	1.2383	1.2035	0.6644	3.7059	0.9725	15.3756	5.9174	0.3322	0.6032	0.0836	1	0.4456	1.843	0.5556	1.717	1.3927	0.7126
NCIA-12223	288_E593T	E593T	Germany-3	unclassified	0	8.9	-6.99517	L	8.8677	1.1817	1.8455	9.2328	6.6086	4.3589	3.4318	3.7386	5.6344	4.4439	6.2399	10.6535	4.02	2.3611	5.7754	2.7588	0.856	4.1135	3.3325	2.0487	3.1589	2.372	2.4766	1.8639	3.4073	1.5929	1.8997	3.7629	1	8.7659	3.8656	1.5028	1.9434	2.522	0.9606	0.3586	1	1	1.9217	1.9674	0.3061
NCIA-12216	280_E527T	E527T	Germany-3	unclassified	1	14	-6.84267	L	3.7163	0.9267	1	1.2619	2.1856	1.2325	1.3626	1	2.2059	2.3919	2.3398	0.8092	1.38	1.3478	1.9034	0.9279	0.0567	1.0987	1.1805	2.0008	1.0339	1.0373	0.2878	1.3557	0.5602	0.7865	0.5518	1	0.4274	1.0109	1.3793	1.2651	0.855	0.5377	0.4298	0.7286	0.9813	2.1091	0.618	1.212	1
NCIA-01770	28_31263T	31263T	UMD-1	basal	1	19.9	-4.21733	H	4.2742	0.767	0.819	0.0042	3.2283	4.8662	1.5429	0.4999	2.9249	2.9047	1.4399	0.0137	2.5311	6.6527	2.2647	0.3591	1.4839	1.0617	0.7573	0.4991	0.7494	0.5753	1.351	0.1302	0.4293	0.985	1.9839	0.0013	0.7758	0.0023	0.0022	0.2519	0.0858	0.5716	0.4955	0.3456	2.5993	1.1114	0.942	0.8536	1.6497
NCIA-01760	13_22506T	22506T	UMD-1	basal	1	32	-3.4901	H	1.3674	0.0445	0.0527	0.9416	0.1283	0.8656	0.0436	0.066	0.5679	1.3767	0.082	0.5544	1.2478	1.8094	0.0792	2.0047	0.6972	1.918	4.0999	2.6076	3.4544	4.8785	19.5391	0.9543	0.3617	0.2783	0.6808	0.2424	1	0.6207	0.4686	0.0266	1.5948	0.0836	1.3762	0.035	0.1876	1.6333	0.8376	0.9885	2.6639
NCIA-01766	22_29164T	29164T	UMD-1	basal	1	13.7	-3.40216	H	3.6187	1	5.8469	0.2424	2.6563	3.0485	3.6061	2.9224	2.5697	2.9746	2.8383	0.0137	1.9024	4.4481	3.5907	0.5268	0.4235	1.3509	2.0426	0.7653	1.3444	1.2234	0.986	0.6366	0.4777	0.3039	1.0899	0.0013	1.1608	0.0023	0.0022	4.761	0.6353	2.5493	1.0691	0.6989	0.9739	2.4952	0.6262	1.3322	0.8035
NCIA-01754	8_17798T	17798T	UMD-1	basal	1	5.3	-3.11635	H	1	3.3357	0.0527	0.0042	1.8869	0.5418	0.0381	0.066	1.0119	0.1608	0.0724	0.0137	1.0094	0.7077	0.1159	0.0321	0.5302	0.9028	0.3749	0.7462	0.9598	0.3882	0.1869	2.8543	0.6101	1.1008	1.0837	0.0013	0.9391	0.0023	0.0022	0.0266	0.0392	0.0836	1.1849	2.1837	4.4449	0.5834	2.5184	0.0166	0.0389
NCIA-01778	3_9728T	9728T	UMD-1	basal	1	6.3	-1.24876	H	0.0936	0.0445	0.0527	0.2009	0.1964	0.2534	0.0063	0.066	0.0846	0.0345	0.0043	0.0137	0.1045	0.0929	0.0218	0.2482	1.1493	1	1.5526	1.3435	1.1951	1.1888	0.0977	0.8189	0.4259	0.5788	0.6799	0.0013	0.6416	0.0023	0.0022	0.0266	0.1902	0.0836	0.7635	0.3313	0.4309	0.2103	0.9373	0.7878	0.0389
NCIA-01758	11_19927T	19927T	UMD-1	basal	1	14.2	0.636434	H	2.401	0.0445	0.3661	8.0409	1.2741	4.4345	0.8575	0.3705	1.6933	6.0174	1.6189	1.0022	1.1572	8.6309	1.0237	6.0146	0.0453	1.256	1.8127	1.346	1.3786	1.7401	6.4862	1.0515	0.9926	0.6726	0.7916	6.3612	1.1455	4.5969	7.1104	0.5176	7.7579	0.8271	0.8786	0.035	0.839	3.7935	0.6385	0.0166	0.576
NCIA-01772	31_32018T	32018T	UMD-1	classical	0	68	-8.52316	L	3.6477	0.6669	1.8045	0.1247	1.1436	0.8734	3.8893	1.5759	1.8002	1.0313	5.734	0.0137	2.0865	1.264	3.1933	0.3656	1.7326	2.2868	4.0755	0.7921	2.3145	3.1905	6.7178	1.2808	0.9848	0.8247	1.8622	0.0422	1.2462	0.0023	0.1157	2.0084	0.5616	1.4028	1.0305	1.0184	0.749	1.4312	2.0129	0.0166	0.0389
NCIA-01768	23_29818T	29818T	UMD-1	classical	1	21.3	-6.79128	L	1.0866	1	0.0527	0.0042	0.9433	0.2891	1.2159	0.4576	1	0.011	1.2607	0.0137	1.0522	0.2125	1.0602	0.0714	1.0629	0.2966	0.1991	0.2868	0.3754	0.4017	0.4112	0.9551	0.4005	1.2386	1.2816	0.0013	0.6561	0.0023	0.0022	0.7981	0.0392	0.4512	0.5344	0.035	1.5615	1.7458	0.1016	0.0166	1.6219
NCIA-01807	26_29827T	29827T	UMD-1	classical	1	9.3	-6.36029	L	0.4427	1.2536	0.2299	0.5703	0.426	0.4487	0.1025	0.066	0.3613	0.2317	0.162	0.0137	0.3286	0.385	0.1028	0.5163	0.2279	0.8177	0.7837	0.6647	0.6372	0.7204	0.0978	0.5891	1.103	1.0243	0.8367	0.3296	0.7887	0.0023	0.2296	0.0266	0.3956	0.0836	1.0005	0.3184	3.6542	0.2466	1.5288	0.0166	0.0389
NCIA-01752	6_17531T	17531T	UMD-1	classical	1	9.8	-6.32638	L	2.3023	1.2262	0.9828	0.0042	1.9904	0.4236	2.6518	2.0514	2.9124	0.8088	2.5225	0.0137	3.5193	1	2.2914	0.275	1.252	0.8002	0.7025	0.2225	0.5944	0.5838	1.2165	1.2047	1.0152	1.0263	3.2547	0.0013	1.1269	0.0023	0.0022	0.8332	0.0433	0.6168	0.9703	2.0903	1.8618	2.7081	0.6194	0.0166	1.1426
NCIA-01774	36_34435T	34435T	UMD-1	classical	1	3.2	-5.8432	H	7.5444	0.0445	7.1323	0.2146	5.1522	19.8339	5.9366	8.2401	5.7679	26.1744	1.964	0.0137	3.3833	21.5462	7.9849	1.6486	0.0453	1.3475	1.2678	1.1513	1.1836	1.3002	2.2519	1.415	1.9017	1.015	3.8889	0.2888	0.4331	0.4524	0.4499	10.3349	0.9633	3.1112	0.7882	0.035	0.467	1.6857	0.866	0.0166	0.4098
NCIA-01805	20_29102T	29102T	UMD-1	classical	0	38.3	-5.5139	H	1.5717	0.8042	1.6936	0.0456	1.2715	0.451	1.7464	0.9128	1	0.5556	1.6422	0.0137	1	1	1.5543	0.0499	0.2601	0.5625	0.6168	0.4349	0.894	0.4759	0.0941	0.2789	0.7328	0.2695	0.6794	0.0013	0.6109	0.0023	0.0022	0.7258	0.2239	0.9569	1.9427	0.6053	1.3451	1.6488	1.4083	0.0166	1.1249
NCIA-01804	15_26172T	26172T	UMD-1	classical	1	22.9	-2.95575	H	0.2545	1.0636	0.0527	0.0042	0.6288	0.2538	0.0063	0.066	0.1964	0.1302	0.0748	0.0137	0.3178	0.3001	0.0528	0.0277	0.8941	0.2414	0.1926	0.1053	0.2977	0.2516	0.0941	0.6078	0.8625	0.838	0.6876	0.0013	1.1179	0.0023	0.0022	0.0266	0.0392	0.0836	1	0.035	2.8777	1	1.6702	0.0166	2.255
NCIA-01802	4_17529T	17529T	UMD-1	unclassified	1	5.9	-10.4155	L	0.6564	0.3331	0.5106	0.0282	0.7201	0.246	0.7841	0.9055	0.6069	0.1829	0.9994	0.0137	0.6482	0.223	0.5045	0.1237	1.8588	1.0948	1.0496	1.0985	0.7404	0.9366	0.3795	0.1302	0.5342	0.7062	0.9399	0.0013	0.3497	0.0023	0.0022	0.5647	0.1439	0.1889	0.5155	0.035	5.9035	1.3591	0.8302	1.1956	0.4723
NCIA-01803	9_18590T	18590T	UMD-1	unclassified	1	21.5	-9.20811	L	0.0739	0.0445	0.0527	3.5294	0.0423	0.0738	0.0063	0.066	0.0914	0.011	0.0473	1.0652	0.1631	0.058	0.0643	1.4386	0.0453	0.6058	0.9467	2.2435	0.855	0.9167	0.248	1.0276	0.4495	0.2836	0.2542	2.1082	0.7902	1.2003	1.7551	0.0266	2.035	0.0869	0.8202	0.035	0.5669	0.1762	0.8862	0.0166	0.0389
NCIA-01764	19_27881T	27881T	UMD-1	unclassified	0	42	-8.18992	L	3.72	0.0445	3.7761	0.7838	1.3497	3.0492	5.1895	2.7323	2.0002	7.5086	10.6343	0.4266	1.5718	5.0439	4.1411	1.6469	0.8578	1.9656	2.5306	1.1238	1.8552	1.9401	11.5108	1.5051	1.3261	0.8213	1.4406	0.0713	0.9185	0.5868	0.2914	4.3135	2.1375	1.6684	1.0284	0.035	0.2126	0.3569	1	0.0166	0.0389
NCIA-12238	37_49221	49221	UMD-2	basal	1	1.4	-7.64455	L	0.0484	0.9917	1	0.0091	0.0566	0.2669	1	0.066	0.0354	0.1072	1	0.0718	0.0584	0.4646	0.759	0.2657	1.5144	0.1501	0.0589	0.0428	0.2146	0.3611	0.9028	1	1.2715	1.1947	1.1216	0.0028	2.2959	0.0023	0.0022	1.2053	0.0392	0.2532	1.3381	0.6111	2.2678	1.578	7.8713	1.139	0.5789
NCIA-12239	38_49222	49222	UMD-2	basal	1	37.5	-7.1962	L	0.0734	1.2612	0.7292	0.0145	0.1805	0.2539	0.4779	0.2196	0.0996	0.1587	0.3624	0.0251	0.1513	0.4472	0.3702	0.5997	0.8616	0.5342	0.3231	3.2438	0.3547	0.9627	0.445	0.8961	0.8332	0.8985	0.8868	0.0069	1.3453	0.0108	0.004	0.3837	0.0392	0.0836	1.3548	0.6649	1.901	4.0567	7.2722	1	2.0162
NCIA-12256	58_52173	52173	UMD-2	basal	1	25.2	-3.35099	H	1.5275	0.7788	1.2695	16.5384	1.2443	1.269	0.0137	1.091	1.6257	2.4847	0.1972	21.2781	1.3066	1.8841	0.2949	4.7869	0.0558	15.5317	7.2131	5.5333	10.2195	2.7985	0.0941	0.2572	0.2628	0.1268	0.674	7.1946	0.4447	19.1547	6.3321	0.0266	3.0309	0.0836	0.4211	0.2796	0.1193	1.6417	1.3796	0.2405	0.3757
NCIA-12251	54_51786	51786	UMD-2	basal	1	29.2	-1.83351	H	0.1352	0.675	0.6234	0.0076	0.1564	1.0082	0.4971	0.7362	0.064	0.8849	0.1806	0.0137	0.0584	0.4335	0.2254	0.2291	0.4193	0.0932	0.098	0.0196	0.1547	0.0894	1.4355	0.6955	0.4794	0.4938	0.9527	0.0146	0.8738	0.0023	0.0048	0.2477	0.0392	0.0836	1.8502	0.2933	2.241	0.6808	1.5013	0.237	6.0894
NCIA-12244	47_50611	50611	UMD-2	classical	1	1.7	-10.6353	L	0.2953	0.8414	0.5786	0.1065	0.7385	0.2007	1.935	0.205	0.5445	0.4631	1.9079	0.0671	0.5839	0.3621	1.8368	0.4851	0.9007	0.2503	0.2623	0.6216	0.4018	0.6078	2.423	1.7961	0.8357	1.1062	1.3885	0.1295	2.3362	0.1386	0.1538	1.6757	0.2433	0.7756	1.0005	0.035	3.319	0.5467	0.5737	1.4578	0.9055
NCIA-12257	65_54178	54178	UMD-2	classical	1	14.4	-9.61924	L	0.4658	0.6896	0.3727	2.6081	0.5816	0.9918	0.1119	0.066	0.3271	0.2821	0.1472	2.4751	0.268	0.6031	0.1251	0.9523	0.1	2.5387	2.3458	1.0192	2.2307	2.455	0.0941	0.3806	0.0836	0.1268	0.761	3.5275	0.0334	1.8711	2.4555	0.1069	0.7767	0.0836	0.7487	0.035	0.1998	0.7266	0.7817	0.0365	1.6306
NCIA-12250	53_51782	51782	UMD-2	classical	0	26.9	-7.43066	L	0.0488	0.5982	0.3823	0.0317	0.0911	0.1748	0.0979	0.1371	0.0971	0.2171	0.1885	0.1649	0.0885	0.3324	0.1845	0.2019	0.783	0.1334	0.0746	0.1022	0.2166	0.3401	0.0941	1.6803	0.7792	0.3237	0.9792	0.0538	0.3716	0.026	0.0232	0.1798	0.0392	0.0836	0.4802	0.722	0.5333	2.0882	0.9143	0.897	0.701
NCIA-12242	43_49922	49922	UMD-2	classical	0	26.5	-6.75563	L	0.7673	0.8559	0.5777	0.1253	1.3816	0.5467	9.9557	1.0596	1.259	0.6998	10.6026	0.3501	1.2593	0.7953	9.9412	0.179	2.1835	0.487	0.354	0.3309	0.6324	0.6638	1.9265	1.3513	1	1.4437	1.0676	0.2523	1.1623	0.1376	0.1679	6.3594	0.3439	2.3535	2.1577	0.7866	1.1108	0.4976	1.0325	0.0951	2.0559
NCIA-12246	49_50587	50587	UMD-2	classical	1	21	-1.27531	H	4.9662	1.7093	3.3626	0.8152	4.9247	1.9119	11.7218	2.518	5.2186	4.0385	15.9853	0.691	4.013	2.861	16.4231	1.2125	4.4398	0.975	0.4818	1.0642	0.6117	0.6907	1.8878	1.3882	2.7627	1.565	1.7233	1	1.2631	1.0094	0.7681	7.3148	0.6982	5.1551	1.3471	0.9773	0.655	1	3.1904	0.5959	1.571
NCIA-12252	55_51791	51791	UMD-2	unclassified	1	25.7	-10.7837	L	0.4354	0.7211	1.1609	0.2174	0.4672	1.0087	0.7284	1.0315	0.5091	0.6068	0.7955	0.2161	0.4182	1.4776	0.9045	0.9575	1.5872	0.4807	0.3288	0.3799	0.5226	0.7869	1.5773	2.8539	1.4564	1.2756	3.8428	0.436	3.0853	0.3101	0.1792	0.9908	0.2027	0.0836	2.1595	3.0145	2.6647	0.8158	0.4471	0.6296	8.6721
NCIA-12254	56_52248	52248	UMD-2	unclassified	1	17	-9.75041	L	1	1.622	1.2133	1	1.0038	2.1955	2.6001	0.9469	1	1.3981	2.8516	1.2773	1	1.689	2.091	0.7869	0.1033	3.5134	4.0641	0.6744	3.9911	1.8227	2.8779	1.2969	0.8398	0.8493	1.7357	1.0425	1.2032	0.8004	1.716	3.6595	3.2459	1	1.2599	0.0414	0.5122	0.3485	0.6249	1.0095	1.056
NCIA-12249	52_51040	51040	UMD-2	unclassified	0	29.4	-7.54738	L	4.5616	1.7476	4.3626	9.6599	3.8029	2.0146	0.1736	1.6241	3.6174	4.8503	0.6644	8.5051	2.2812	2.1215	0.4673	4.3637	1.9298	4.1268	3.426	1.607	3.1206	5.4396	0.5285	1.3487	1.536	0.7346	1.9115	11.5174	1.3509	9.3159	6.5369	0.2775	2.2278	0.0836	0.6931	0.6734	2.469	0.5557	0.7018	0.2012	0.124
NCIA-12240	41_49341	49341	UMD-2	unclassified	1	12.5	-7.36567	L	5.4024	2.8768	1.3985	2.7408	3.379	2.1936	6.8491	1.7508	2.974	4.0975	9.2738	2.6759	2.2593	1.5204	11.1413	1.4065	0.336	1.7989	1.8447	1.3358	1.6348	2.3221	0.2765	0.7445	0.3278	0.3694	1.1297	2.217	0.2625	2.5728	2.2966	4.7417	1.7395	5.7357	0.2231	0.536	1.8259	0.5965	0.3808	6.3669	0.9458
[truncated: 194 more columns]
