# Supplementary material for: SERPINB3-MYC axis induces the basal-like/squamous subtype and enhances disease progression in pancreatic cancer
Source: Cell Rep. Author manuscript; Available in PMC 2024 Feb 5. (PMC10842852; doi:10.1016/j.celrep.2023.113434)
Supplement: 7 [file NIHMS1954755-supplement-7.xlsx]

## Sheet: Panc10.05SERPINB3
Table S6. Predicted regulators using metabolome datasets. Related to Figure 6. Predicted "regulators" in Panc 10.05 SERPINB3-overexpressing cells
Upstream Regulator	Molecule Type	Activation z-score	p-value of overlap	Target Molecules in Dataset
GATA4	transcription regulator	3	2.54e-09	ATP,L-histidine,L-lysine,L-methionine,L-ornithine,L-phenylalanine,L-tryptophan,L-tyrosine,NAD+
glutamine	chemical - endogenous mammalian	2.596	5.11e-07	acetyl-coenzyme A,ATP,citric acid,L-aspartic acid,L-glutamic acid,malonyl-coenzyme A,succinic acid
D-glucose	chemical - endogenous mammalian	2.399	3.38e-10	acetyl-coenzyme A,ATP,citric acid,creatine,GABA,glutathione,GTP,L-aspartic acid,L-glutamic acid,malonyl-coenzyme A,NADH,NADPH,pyruvic acid,sn-glycerol-3-phosphate,succinic acid
MYC	transcription regulator	2.259	8.76e-08	acetyl-coenzyme A,ATP,cis-aconitic acid,citric acid,glutathione,glycine,GTP,L-glutamic acid,L-tryptophan,succinic acid
GSK2837808A	chemical reagent	2.236	7.4e-07	L-histidine,L-lysine,L-methionine,L-phenylalanine,L-threonine
ICMT	enzyme	2.236	1.45e-06	ATP,citric acid,GTP,pyruvic acid,succinic acid
BCR-ABL1	fusion gene/product	2.236	1.08e-05	L-methionine,L-phenylalanine,L-tryptophan,L-tyrosine,pyruvic acid
TP73	transcription regulator	2.219	3.35e-07	ATP,glycine,L-glutamic acid,L-serine,NADPH
2-oxoglutaric acid	chemical - endogenous mammalian	2.183	3.35e-07	citric acid,L-aspartic acid,L-glutamic acid,NADPH,succinic acid
glycine	chemical - endogenous mammalian	1.98	0.000124	ATP,glutathione,glycine,L-serine
GLS	enzyme	1.929	1.89e-05	citric acid,L-aspartic acid,L-glutamic acid,succinic acid
ATM	kinase	1.732	4.19e-06	glutathione,NAD+,NADH,NADP
ERBB2	kinase	1.633	8.97e-07	ATP,glutathione,glycine,GTP,L-glutamic acid,L-methionine
SIX1	transcription regulator	1.508	9.75e-10	ATP,citric acid,citrulline,L-arginine,L-aspartic acid,L-ornithine,L-threonine,NAD+,pyruvic acid,sn-glycerol-3-phosphate,UDP-D-glucose
SLC16A1	transporter	1.387	6.31e-09	ATP,glutathione,NADPH,pyruvic acid,sn-glycerol-3-phosphate
NOS1	enzyme	1.342	4.29e-05	citrulline,GABA,L-arginine,L-glutamic acid,NAD+
AQP7	transporter	1.339	2.84e-09	citrulline,creatine,glutathione,L-aspartic acid,L-glutamic acid,L-methionine,L-ornithine,NADP,NADPH,S-adenosylmethionine,trans-4-hydroxy-L-proline
PKM	kinase	1.213	5.47e-05	ATP,glutathione,pyruvic acid,UDP-D-glucose
UCP1	transporter	1.109	0.000908	ATP,glycine,L-glutamic acid,L-serine,L-threonine
pyruvic acid	chemical - endogenous mammalian	1.104	2.05e-09	acetyl-coenzyme A,ATP,citric acid,citrulline,glutathione,malonyl-coenzyme A,NADH,succinic acid
NQO1	enzyme	0.749	1.11e-07	ATP,NAD+,NADH,NADP,NADPH,pyruvic acid
TP53	transcription regulator	0.665	0.00106	ATP,glutathione,L-glutamic acid,NADPH
melatonin	chemical - endogenous mammalian	0.6	0.000575	ATP,citrulline,glutathione,L-arginine,NADH
Insulin	group	0.598	0.00198	ATP,creatine,glutathione,L-glutamic acid,malonyl-coenzyme A
GSKJ4	chemical reagent	0.5	1.59e-14	glutathione,glycine,L-aspartic acid,L-glutamic acid,L-histidine,L-lysine,L-methionine,L-phenylalanine,L-serine,L-threonine,L-tryptophan,L-tyrosine,NAD+,pyruvic acid,succinic acid,UDP-D-glucose
RPTOR	other	0.447	7.4e-07	GABA,glutathione,glycine,L-glutamic acid,L-serine
ACACB	enzyme	0.339	0.00184	acetyl-coenzyme A,cis-aconitic acid,citric acid,malonyl-coenzyme A
chlorpyrifos	chemical toxicant	0.323	7.51e-06	creatine,GABA,glutathione,L-aspartic acid,pyruvic acid,succinic acid
NDP	growth factor	0	1.07e-08	citric acid,glutathione,glycine,L-aspartic acid,L-serine,pyruvic acid
Trolox C	chemical drug	0	9.61e-06	ATP,glutathione,L-glutamic acid,NAD+
R419	chemical reagent	0	1.72e-06	L-aspartic acid,L-glutamic acid,L-histidine,L-lysine,L-methionine,L-serine,L-threonine
IDH1	enzyme	-0.152	1.08e-05	acetyl-coenzyme A,D-alpha-hydroxyglutarate,L-glutamic acid,malonyl-coenzyme A,NADPH
dehydroisoandrosterone	chemical - endogenous mammalian	-0.152	0.000862	acetyl-coenzyme A,citric acid,glutathione,NADPH
APP	other	-0.218	0.00709	ATP,creatine,glutathione,GTP,L-glutamic acid
TGFB1	growth factor	-0.371	0.00503	ATP,glutathione,GTP,L-glutamic acid
tetradecanoylphorbol acetate	chemical drug	-0.391	0.0107	ATP,glutathione,L-glutamic acid,NADP
TNF	cytokine	-0.41	0.00108	ATP,citric acid,glutathione,L-tryptophan,malonyl-coenzyme A,NADH,NADPH
STK11	kinase	-0.447	4.41e-06	ATP,glutathione,glycine,L-glutamic acid,L-methionine
EGF	growth factor	-0.776	0.00294	ATP,creatine,GABA,GTP
actinomycin D	biologic drug	-0.849	8.44e-05	ATP,glutathione,NADH,NADPH
HTT	transcription regulator	-0.943	1.9e-06	ATP,citrulline,creatine,GABA,glutathione,glycine,L-glutamic acid,NAD+,succinic acid
dexamethasone	chemical drug	-1	0.00308	ATP,glutathione,NADPH,pyruvic acid,S-adenosylmethionine
cyclosporin	biologic drug	-1	3.34e-05	ATP,L-glutamic acid,NAD+,NADH
IL1B	cytokine	-1.004	0.00709	ATP,GTP,L-tryptophan,NAD+,NADPH
doxorubicin	chemical drug	-1.021	0.00712	ATP,glutathione,L-ornithine,S-adenosylmethionine
AGT	growth factor	-1.131	0.0211	ATP,creatine,glutathione,NAD+
hydrogen peroxide	chemical - endogenous mammalian	-1.816	9.29e-07	ATP,GABA,glutathione,GTP,L-glutamic acid,NAD+,NADH,NADP,pyruvic acid
ethanol	chemical - endogenous mammalian	-1.907	0.00751	acetyl-coenzyme A,ATP,GABA,glutathione,L-glutamic acid,malonyl-coenzyme A,S-adenosylmethionine
IL37	cytokine	-1.912	2.22e-07	citric acid,glycine,L-phenylalanine,L-serine,L-threonine,L-tryptophan,pyruvic acid,succinic acid
3-nitropropionic acid	chemical toxicant	-1.982	2.01e-06	ATP,GABA,glutathione,GTP,L-glutamic acid,NAD+
UCP2	transporter	-1.982	0.000427	ATP,citric acid,NADH,succinic acid
NCGC00378430	chemical reagent	-2	9.75e-10	ATP,citric acid,citrulline,L-arginine,L-aspartic acid,L-ornithine,L-threonine,NAD+,pyruvic acid,sn-glycerol-3-phosphate,UDP-D-glucose
Lao1	enzyme	-2	2.89e-07	L-leucine,L-methionine,L-phenylalanine,L-tyrosine
tetrahydro-2-furancarboxylic acid	chemical reagent	-2.219	1.08e-05	citric acid,glutathione,L-aspartic acid,L-serine,succinic acid
CPT1B	enzyme	-2.385	4.69e-20	acetyl-coenzyme A,ATP,coenzyme A,glycine,L-arginine,L-asparagine,L-aspartic acid,L-histidine,L-isoleucine,L-leucine,L-lysine,L-ornithine,L-phenylalanine,L-threonine,L-tryptophan,L-tyrosine,L-valine,NADH
GNMT	enzyme	-2.449	2.01e-06	glutathione,glycine,L-methionine,L-ornithine,L-serine,S-adenosylmethionine
afatinib	chemical drug	-3.86	2.96e-11	beta-alanine,glutathione,glycine,L-aspartic acid,L-glutamic acid,L-histidine,L-lysine,L-methionine,L-phenylalanine,L-serine,L-threonine,L-tryptophan,L-tyrosine,trans-4-hydroxy-L-proline,UDP-D-glucose
sirolimus	chemical drug	-3.973	4.35e-11	ATP,beta-alanine,glutathione,glycine,L-aspartic acid,L-glutamic acid,L-histidine,L-lysine,L-methionine,L-phenylalanine,L-serine,L-threonine,L-tryptophan,L-tyrosine,trans-4-hydroxy-L-proline,UDP-D-glucose
NP627	chemical reagent		0.024	ATP
acetyl-coenzyme A	chemical - endogenous mammalian		0.024	citric acid
adenosine	chemical - endogenous mammalian		0.0225	ATP,L-glutamic acid
istradefylline	chemical drug		0.00328	GABA,L-glutamic acid
8-(3-chlorostyryl)caffeine	chemical reagent		0.0475	L-glutamic acid
adenine	chemical - endogenous mammalian		0.0144	NAD+,NADPH
isobutylmethylxanthine	chemical toxicant		0.0486	ATP,GTP
rolofylline	chemical drug		0.0475	creatine
propylthiouracil	chemical drug		0.0184	citric acid,creatine,succinic acid
tetrodotoxin	chemical drug		0.000246	ATP,GABA,L-glutamic acid
(S)-4-carboxyphenylglycine	chemical reagent		0.0475	L-glutamic acid
kynurenine	chemical - endogenous mammalian		0.0475	L-glutamic acid
beta-alanine	chemical - endogenous mammalian		0.0475	carnosine
L-methionine	chemical - endogenous mammalian		0.00138	folic acid,glutathione,S-adenosylmethionine
L-arginine	chemical - endogenous mammalian		0.0082	GABA,glutathione,L-glutamic acid
L-serine	chemical - endogenous mammalian		5.09e-05	glutathione,glycine,L-serine
L-glutamic acid	chemical - endogenous mammalian		0.0164	ATP,citrulline,glutathione
L-proline	chemical - endogenous mammalian		0.00796	L-glutamic acid,pyruvic acid
E. coli B5 lipopolysaccharide	chemical - endogenous non-mammalian		0.0428	glutathione,S-adenosylmethionine
dextran sulfate	chemical drug		0.000246	glutathione,L-glutamic acid,L-tryptophan
isosorbide-5-mononitrate	chemical drug		0.024	glutathione
amikacin	chemical drug		0.0475	glutathione
nicotinamide-beta-riboside	chemical - endogenous mammalian		0.024	NAD+
epi-androsterone	chemical - endogenous mammalian		0.024	NADPH
2-hydroxyestradiol	chemical - endogenous mammalian		0.0475	glutathione
beta-estradiol	chemical - endogenous mammalian		0.00502	ATP,citric acid,glutathione,pyruvic acid,succinic acid
4-hydroxyestradiol-17beta	chemical - endogenous mammalian		0.0475	glutathione
fluoride	chemical - endogenous mammalian		0.00539	citric acid,glutathione
nitrate	chemical - endogenous mammalian		0.0475	L-arginine
PDK	group		0.0475	GABA
IMPDH	group		0.024	GTP
methyl jasmonate	chemical - endogenous non-mammalian		0.024	folic acid
MICU1	other		0.024	ATP
MBOAT4	enzyme		0.00328	ATP,pyruvic acid
Mellitin	chemical - endogenous non-mammalian		0.024	L-glutamic acid
Tetanospasmin	chemical - endogenous non-mammalian		0.024	L-glutamic acid
SHISA3	other		0.024	GTP
Ginkgo biloba	chemical drug		0.0475	ATP
trans-cinnamaldehyde	chemical drug		0.0475	glutathione
2-phosphoglyceric acid	chemical - endogenous mammalian		0.024	NADPH
methapyrilene	chemical drug		0.024	glutathione
alanine	chemical - endogenous mammalian		0.00796	citrulline,L-glutamic acid
JINK1/2	group		0.0475	ATP
Ggt	group		0.000246	glutathione,glycine,L-glutamic acid
Thioredoxin reductase	group		0.024	ATP
creatine kinase	group		0.024	ATP
IL1	group		0.0486	L-tryptophan,malonyl-coenzyme A
glutathione peroxidase	group		0.0475	ATP
Aldose Reductase	group		0.0475	glutathione
NFAT (complex)	complex		0.024	L-glutamic acid
CK1	group		0.024	ATP
GAD	group		0.024	GABA
niclosamide	chemical drug		0.024	ATP
hexestrol bis(diethylaminoethyl ether)	chemical toxicant		0.024	ATP
triacetin	chemical toxicant		0.024	ATP
malathion	chemical drug		0.0475	glutathione
etretinate	chemical drug		0.024	L-histidine
AMPK	complex		0.0144	ATP,malonyl-coenzyme A
diosmetin	chemical - endogenous non-mammalian		0.024	ATP
bromethalin	chemical toxicant		0.024	ATP
lewisite	chemical toxicant		0.024	ATP
tolfenamic acid	chemical drug		0.024	ATP
CYP	group		0.0475	glutathione
WAY-181187	chemical drug		0.024	GABA
Mitochondrial complex 1	complex		0.0475	ATP
ATP synthase	complex		0.024	ATP
cytochrome-c oxidase	complex		0.024	ATP
RCC1	other		0.024	GTP
thymol	chemical drug		0.0475	glutathione
HEPES	chemical reagent		0.024	ATP
piracetam	chemical drug		0.0475	ATP
R-verapamil	chemical drug		0.024	glutathione
S-(-)-verapamil	chemical reagent		0.024	glutathione
acemetacin	chemical drug		0.024	ATP
Raf	group		0.0475	glutathione
1,3-bis(4-hydroxyphenyl)-4-methyl-5-[4-(2-piperidinylethoxy)phenol]-1H-pyrazole	chemical reagent		0.0475	glutathione
peoniflorin	chemical drug		0.024	glutathione
NSC104960	chemical reagent		0.024	glutathione
ribavirin-5'-phosphate	chemical drug		0.024	GTP
CAB39L	kinase		0.0475	ATP
cytochrome C	group		0.024	ATP
Rab11	group		0.024	glutathione
Vacuolar H+ ATPase	complex		0.000423	L-glutamic acid,L-phenylalanine,L-threonine
SLC46A1	transporter		0.024	folic acid
TNS1	other		0.024	GTP
BDNF	growth factor		0.0486	GABA,GTP
UQCC2	other		0.024	ATP
SQSTM1	transcription regulator		0.0475	ATP
OLFM4	other		0.0475	ATP
MTR	enzyme		0.0475	L-methionine
TMX1	enzyme		0.024	ATP
GJA3	transporter		0.024	glutathione
FXN	kinase		0.024	ATP
SH2D5	other		0.024	GTP
PTPMT1	phosphatase		0.0475	ATP
SIRT7	enzyme		0.024	ATP
MT-TL1	other		0.024	ATP
MT-RNR1	other		0.024	ATP
SIRT3	enzyme		0.00245	ATP,creatine,NAD+
FAT1	other		0.024	L-aspartic acid
MDH1	enzyme		0.024	NADPH
STOML2	other		0.0475	ATP
CHCHD5	other		0.024	ATP
daporinad	chemical drug		0.000565	ATP,NAD+
KDM2B	enzyme		0.024	ATP
ENTPD2	enzyme		0.0475	ATP
MT-TE	other		0.024	ATP
BCS1L	other		0.024	L-glutamic acid
GAPDHS	enzyme		0.024	ATP
ZC3H10	other		2.3e-12	acetyl-coenzyme A,ATP,L-aspartic acid,L-glutamic acid,L-phenylalanine,L-tyrosine,NAD+,NADP,NADPH,pyruvic acid,succinic acid
GJB6	transporter		0.0475	ATP
ME2	enzyme		0.024	NADPH
SLC6A11	transporter		0.024	GABA
SLC25A47	other		0.024	ATP
SLC25A25	transporter		0.0475	ATP
MT-TI	other		0.024	ATP
NDUFAF1	other		0.024	ATP
MFN2	enzyme		0.024	ATP
FH	enzyme		0.00328	L-arginine,NADH
MRPS5	other		0.024	ATP
ADH5	enzyme		0.00328	folic acid,S-adenosylmethionine
3-acetylpyridine	chemical toxicant		0.024	ATP
SRR	enzyme		0.024	pyruvic acid
SLC6A8	transporter		0.00167	ATP,creatine
PHOSPHO1	enzyme		0.024	ATP
LETM1	transporter		0.024	ATP
FNIP1	other		0.024	ATP
CHAC1	enzyme		0.024	glutathione
NXN	enzyme		0.024	NADPH
SELENOH	other		0.024	glutathione
GMFB	growth factor		0.024	glutathione
L2HGDH	enzyme		0.024	glutathione
GLS2	enzyme		0.00539	glutathione,L-glutamic acid
FOLR2	transporter		0.024	folic acid
TOP1MT	enzyme		0.000565	ATP,glutathione
CRBN	enzyme		0.032	citrulline,GABA
SIRT5	enzyme		0.00539	ATP,glutathione
TINCR	other		0.024	acetyl-coenzyme A
ATP13A2	transporter		0.0475	ATP
CARNS1	enzyme		0.0475	carnosine
DRAM1	other		0.0475	ATP
CHCHD6	other		0.024	ATP
IL12 (family)	group		0.0475	ATP
GSS	enzyme		0.024	glutathione
GPD1L	enzyme		0.024	NADH
SLC25A11	transporter		0.024	glutathione
N-propyl bromide	chemical reagent		5.66e-08	beta-alanine,GABA,glutathione,L-aspartic acid,L-serine,L-threonine
dynasore	chemical reagent		0.024	ATP
Cyct	other		0.024	ATP
estrogen receptor	group		0.00313	citric acid,pyruvic acid,succinic acid
leucine	chemical - endogenous mammalian		0.00138	acetyl-coenzyme A,ATP,malonyl-coenzyme A
ALDH1A1	enzyme		0.0475	glutathione
IDH2	enzyme		0.0475	D-alpha-hydroxyglutarate
landiolol	chemical drug		0.0475	ATP
Immunoglobulin	complex		0.00129	ATP,creatine,glutathione,S-adenosylmethionine
ATP7B	transporter		0.00245	acetyl-coenzyme A,citric acid,pyruvic acid
HMOX2	enzyme		0.0475	ATP
UNG	enzyme		0.024	glutathione
pinoresinol	chemical - endogenous non-mammalian		0.024	glutathione
PAH	enzyme		0.024	L-phenylalanine
ABCC1	transporter		0.011	folic acid,glutathione
1,2-epoxy-1,2-dihydro-naphthalene	chemical reagent		0.024	glutathione
triphenyltin chloride	chemical reagent		0.000565	ATP,NADPH
vemurafenib	chemical drug		0.024	NAD+
G6PD	enzyme		0.00582	glutathione,NADPH,succinic acid
GATA2	transcription regulator		0.024	GTP
CSF1	cytokine		3.15e-05	GABA,glutathione,glycine,L-glutamic acid,L-serine
SLC6A9	transporter		0.024	glycine
ACACA	enzyme		0.0144	acetyl-coenzyme A,malonyl-coenzyme A
MPIG6B	other		0.024	ATP
PRKAA1	kinase		0.032	ATP,NAD+
APBA3	transporter		0.0475	ATP
TALDO1	enzyme		0.024	glutathione
SLC1A3	transporter		0.024	glutathione
CDK1	kinase		0.024	ATP
NAMPT	cytokine		0.00796	ATP,NAD+
ATP5F1B	transporter		0.024	ATP
OPRK1	G-protein coupled receptor		0.0475	malonyl-coenzyme A
MCL1	transporter		0.0475	ATP
NOTCH1	transcription regulator		0.0475	NADPH
SLC2A4	transporter		0.0144	ATP,creatine
EFNA5	kinase		0.024	GABA
TRPM2	ion channel		0.024	ATP
CACNA1G	ion channel		0.0475	ATP
MAT1A	enzyme		1.29e-05	glutathione,L-methionine,S-adenosylmethionine
PTPN13	phosphatase		0.024	glutathione
GCK	kinase		0.0428	NADH,NADPH
CAT	enzyme		0.0183	ATP,glutathione
SOD2	enzyme		0.0271	ATP,glutathione
SEL1L	other		0.024	ATP
Abcb1b	transporter		0.0475	ATP
NTS	other		0.00796	GABA,L-glutamic acid
LINC01234	other		0.000565	glycine,L-serine
(-)-arctigenin	chemical reagent		0.0475	ATP
PCK1	kinase		0.00391	ATP,citric acid,pyruvic acid
CCNB1	kinase		0.024	ATP
MAPT	other		0.00539	ATP,L-glutamic acid
BCL2L2	other		0.024	ATP
MPZ	other		0.024	ATP
MMP14	peptidase		0.024	ATP
MYOF	other		0.024	ATP
HSD17B10	enzyme		0.024	ATP
LOC102724788/PRODH	enzyme		5.09e-05	GABA,L-aspartic acid,L-glutamic acid
TERT	enzyme		0.00328	ATP,GTP
ENO1	enzyme		0.024	ATP
IGF2BP1	translation regulator		0.024	glutathione
UGP2	enzyme		0.024	UDP-D-glucose
mir-1	microRNA		0.024	NADPH
mir-17	microRNA		0.0475	glutathione
mir-7	microRNA		0.0475	ATP
miR-142-3p (and other miRNAs w/seed GUAGUGU)	mature microRNA		0.024	ATP
miR-145-5p (and other miRNAs w/seed UCCAGUU)	mature microRNA		0.0475	ATP
E4F1	transcription regulator		0.000565	citric acid,succinic acid
PIM1	kinase		0.024	ATP
STK4	kinase		0.024	GTP
AKT1	kinase		0.0225	ATP,glutathione
NAPRT	enzyme		0.024	NAD+
SOX6	transcription regulator		0.024	ATP
ACLY	enzyme		0.000666	acetyl-coenzyme A,ATP,malonyl-coenzyme A
AGER	transmembrane receptor		0.0225	ATP,glutathione
PHGDH	enzyme		0.00539	glutathione,L-serine
NMNAT1	enzyme		0.000565	ATP,NAD+
SLC1A1	transporter		0.000565	GABA,glutathione
SREBF1	transcription regulator		0.0271	ATP,malonyl-coenzyme A
NOS3	enzyme		0.0145	ATP,citrulline,L-arginine
DNM1L	enzyme		0.0475	ATP
PARP1	enzyme		0.00539	ATP,NAD+
MED1	transcription regulator		0.024	glutathione
ELAVL4	translation regulator		0.024	L-glutamic acid
EIF2S1	translation regulator		0.0475	glutathione
DPYSL4	enzyme		0.024	ATP
FOXO4	transcription regulator		0.0475	NAD+
BCL2L1	other		0.00328	acetyl-coenzyme A,ATP
PER2	transcription regulator		0.000427	ATP,glycine,L-glutamic acid,L-methionine
TDO2	enzyme		0.0475	L-tryptophan
KALRN	kinase		0.024	GTP
WZ-4002	chemical drug		0.024	ATP
ATXN1	transcription regulator		0.000666	ATP,creatine,L-glutamic acid
EGFR	kinase		4.88e-11	beta-alanine,citrulline,glutathione,glycine,L-aspartic acid,L-glutamic acid,L-histidine,L-lysine,L-methionine,L-ornithine,L-phenylalanine,L-serine,L-threonine,L-tryptophan,L-tyrosine,trans-4-hydroxy-L-proline,UDP-D-glucose
MACC1-AS1	other		0.024	ATP
ADORA2A	G-protein coupled receptor		0.0183	GABA,L-glutamic acid
UBQLN1	other		0.024	ATP
FSTL1	other		0.0475	ATP
HAS2	enzyme		0.0475	ATP
KRAS	enzyme		0.0253	ATP,glutathione,GTP
GCLC	enzyme		0.024	glutathione
GPD2	enzyme		0.00313	ATP,NADPH,sn-glycerol-3-phosphate
ELMO1	other		0.0475	glutathione
SHMT2	enzyme		0.024	glycine
BCL2	transporter		0.0372	glutathione,NADPH
PAX5	transcription regulator		0.024	ATP
MAOA	enzyme		0.0271	ATP,glutathione
GLRX2	enzyme		0.00167	ATP,glutathione
NFE2L2	transcription regulator		0.032	ATP,glutathione
ALDH3A1	enzyme		0.024	glutathione
PFKFB2	kinase		0.0144	L-aspartic acid,L-leucine
RXRA	ligand-dependent nuclear receptor		0.00539	ATP,glutathione
SLC1A2	transporter		5.09e-05	ATP,L-aspartic acid,L-glutamic acid
AKT2	kinase		0.00796	ATP,glutathione
TINF2	other		0.024	ATP
SOCS3	phosphatase		0.0475	ATP
UQCRFS1	enzyme		0.0475	succinic acid
MT-ATP6	transporter		0.024	ATP
GABPB1	transcription regulator		0.024	glutathione
SAT1	enzyme		0.000666	acetyl-coenzyme A,malonyl-coenzyme A,S-adenosylmethionine
ARG1	enzyme		0.00138	citrulline,L-histidine,L-ornithine
GRM5	G-protein coupled receptor		0.0225	citrulline,L-glutamic acid
EP300	transcription regulator		0.011	ATP,L-glutamic acid
UPF1	enzyme		0.024	glutathione
archazolid B	chemical - endogenous non-mammalian		0.024	ATP
ME1	enzyme		0.024	NADPH
NME2	kinase		0.0475	GTP
GAD1	enzyme		0.024	GABA
SLC7A11	transporter		0.000565	glutathione,L-glutamic acid
MAT2A	enzyme		0.024	S-adenosylmethionine
PGD	enzyme		0.0475	NADPH
HNF1A	transcription regulator		0.0372	ATP,citric acid
FGFR2	kinase		0.024	glutathione
GAD2	enzyme		0.0475	GABA
TFAM	transcription regulator		0.024	ATP
KCNMB4	ion channel		0.024	ATP
SPAG1	other		0.024	ATP
AMPD3	enzyme		0.024	ATP
CCN2	growth factor		0.0475	ATP
PAX4	transcription regulator		0.0475	ATP
CFH	other		0.0475	creatine
PDK1	kinase		0.0475	ATP
HOMER2	other		0.0475	L-glutamic acid
HADH	enzyme		0.00328	L-aspartic acid,L-glutamic acid
PIM2	kinase		0.024	ATP
PGAM2	phosphatase		0.00796	acetyl-coenzyme A,cis-aconitic acid
PIM3	kinase		0.024	ATP
DDIT3	transcription regulator		0.024	glutathione
FER	kinase		0.024	ATP
PTCD1	other		0.024	ATP
ATP5MF-PTCD1	other		0.024	ATP
IKZF1	transcription regulator		0.024	ATP
YAP1	transcription regulator		0.0144	acetyl-coenzyme A,ATP
ACHE	enzyme		0.0475	ATP
GGT1	enzyme		0.0225	glutathione,L-glutamic acid
ITGB3	transmembrane receptor		0.00796	glutathione,GTP
NNT	enzyme		0.00582	citric acid,NADPH,pyruvic acid
PTP4A2	phosphatase		0.0475	ATP
SIRT1	transcription regulator		0.0428	ATP,GTP
MTHFD1L	enzyme		0.024	L-methionine
HOMER1	other		0.024	L-glutamic acid
SLC25A12	transporter		0.00328	ATP,NADPH
Slc25a12	transporter		0.024	NADPH
MPI	enzyme		0.024	ATP
VCP	enzyme		0.024	ATP
MYO9B	enzyme		0.024	GTP
IL13	cytokine		0.0428	glutathione,L-arginine
ACS84	chemical reagent		0.0475	glutathione
SENP2	peptidase		0.0475	ATP
LRPPRC	other		0.024	ATP
RHO	G-protein coupled receptor		0.024	ATP
MAP1LC3B	other		0.024	ATP
EEF2K	kinase		0.024	ATP
ALDOA	enzyme		0.00167	ATP,pyruvic acid
NOCT	transcription regulator		0.00167	NADH,NADPH
FOXO3	transcription regulator		0.00796	ATP,NAD+
TMBIM6	other		0.024	ATP
CS	enzyme		0.00167	acetyl-coenzyme A,L-aspartic acid
SHMT1	enzyme		0.0475	S-adenosylmethionine
CUL4B	other		0.024	ATP
CD47	transmembrane receptor		0.0475	ATP
PDHA1	enzyme		0.024	ATP
GLUD1	enzyme		0.0475	L-glutamic acid
GFAP	other		0.024	glutathione
KRT8	other		0.024	ATP
ACTB	other		0.024	ATP
CITED2	transcription regulator		0.024	ATP
DDX5	enzyme		0.024	succinic acid
ELAVL3	other		0.024	L-glutamic acid
AHCY	enzyme		0.0475	S-adenosylmethionine
FTH1	enzyme		0.00796	folic acid,glutathione
PRKACA	kinase		0.00796	citric acid,succinic acid
CTH	enzyme		0.00313	glutathione,pyruvic acid,sn-glycerol-3-phosphate
PASK	kinase		0.024	ATP
PDK4	kinase		0.0144	ATP,malonyl-coenzyme A
EFNA2	kinase		0.024	GABA
NDUFS1	enzyme		0.000565	ATP,glutathione
TWNK	enzyme		0.00167	ATP,NADH
CTNNB1	transcription regulator		0.0183	acetyl-coenzyme A,ATP
LOC100359583/Ptma	other		0.024	ATP
GCG	other		0.0082	ATP,L-glutamic acid,S-adenosylmethionine
HMGB1	transcription regulator		0.011	ATP,L-glutamic acid
HSPA1A/HSPA1B	enzyme		0.024	glutathione
IRS4	other		0.024	glutathione
LDHA	enzyme		0.0475	ATP
Esrra	transcription regulator		0.0475	ATP
FUS	transcription regulator		0.024	ATP
SST	other		0.011	glutathione,L-glutamic acid
H2BC21	other		0.024	GTP
NMNAT3	enzyme		0.024	NAD+
Nmnat3	enzyme		0.000565	ATP,NAD+
PRKN	enzyme		0.032	ATP,pyruvic acid
GCLM	enzyme		0.024	glutathione
TFE3	transcription regulator		0.011	L-phenylalanine,L-threonine
carotuximab	biologic drug		0.024	ATP
NME1	kinase		0.024	GTP
oligomycin A	chemical - endogenous non-mammalian		0.024	ATP
dimethyl-alpha-ketoglutarate	chemical reagent		0.0475	L-aspartic acid
ATP5MC1	transporter		0.024	ATP
CYCS	enzyme		0.024	ATP
CHCHD2	other		0.024	ATP
SLC25A5	transporter		0.024	ATP
ISCU	other		0.024	citric acid
JM6	chemical reagent		0.0475	L-glutamic acid
proteasome inhibitor	chemical drug		0.0475	glutathione
gramicidin A	chemical reagent		0.024	ATP
NCGC00186528	chemical reagent		0.0475	ATP
OSU-CG12	chemical reagent		0.024	NADH
metalloproteinase inhibitor	chemical drug		0.024	ATP
antimycin A	chemical - endogenous non-mammalian		8.44e-05	ATP,glutathione,NAD+,NADPH
premarin	chemical drug		0.024	L-glutamic acid
silibinin	chemical drug		0.011	citric acid,glutathione
reactive oxygen species	chemical toxicant		0.00187	ATP,glutathione,S-adenosylmethionine
gentamicin C	chemical drug		0.0183	creatine,glutathione
alpha-4-pyridyl-1-oxide-n-tert-butylnitrone	chemical reagent		0.0475	glutathione
nitroaspirin	chemical drug		0.024	ATP
ciglitazone	chemical drug		0.0144	ATP,glutathione
meclinertant	chemical drug		0.0475	GABA
pentylenetetrazol	chemical drug		0.024	L-glutamic acid
diclofenac	chemical drug		0.0486	ATP,glutathione
2-hydroxysaclofen	chemical reagent		0.0475	L-glutamic acid
3-aminobenzamide	chemical toxicant		1.29e-05	ATP,NAD+,NADPH
iodoacetic acid	chemical toxicant		0.00167	ATP,L-glutamic acid
methamphetamine	chemical drug		0.0372	GABA,glutathione
pyrazole	chemical - endogenous non-mammalian		0.00328	glutathione,S-adenosylmethionine
methylnitronitrosoguanidine	chemical toxicant		0.000246	ATP,NAD+,NADH
advanced glycation end-products	chemical - endogenous mammalian		0.0475	NAD+
lonidamine	chemical drug		0.00167	glutathione,NADPH
PD98059	chemical - kinase inhibitor		0.0486	ATP,glutathione
itraconazole	chemical drug		0.000666	citric acid,L-glutamic acid,succinic acid
methylmercury	chemical toxicant		0.0475	glutathione
ifosfamide	chemical drug		0.00167	NAD+,NADH
ferric ammonium citrate	chemical drug		0.0475	glutathione
methylhydroxylamine	chemical reagent		0.024	glutathione
niacinamide	chemical - endogenous mammalian		0.0225	glutathione,NAD+
diazoxide	chemical drug		0.0144	ATP,L-glutamic acid
dimercaptopropanol	chemical drug		0.024	glutathione
phenformin	chemical drug		0.0372	ATP,GTP
phencyclidine	chemical drug		0.00796	GABA,L-glutamic acid
kynurenic acid	chemical - endogenous mammalian		0.00796	citric acid,L-glutamic acid
fomepizole	chemical drug		0.024	ATP
6-aminonicotinamide	chemical reagent		0.024	NADPH
pimagedine	chemical drug		0.00245	ATP,glutathione,L-arginine
cyanamide	chemical - endogenous non-mammalian		0.024	creatine
dimethyl fumarate	chemical drug		0.000565	ATP,glutathione
methimazole	chemical drug		0.00958	cis-aconitic acid,citric acid,succinic acid
CGS 21680	chemical reagent		0.00796	GABA,L-glutamic acid
trimethyltin	chemical reagent		0.024	ATP
darifenacin	chemical drug		0.0475	ATP
alpha-ketoisocaproic acid	chemical - endogenous mammalian		0.000423	acetyl-coenzyme A,malonyl-coenzyme A,NADPH
dipyrone	chemical drug		0.024	glutathione
ferulic acid	chemical - endogenous non-mammalian		0.00796	glutathione,NADP
nimesulide	chemical drug		0.000666	ATP,glutathione,NADPH
acetaminophen	chemical drug		0.0486	ATP,glutathione
bupivacaine	chemical drug		0.0475	L-glutamic acid
nicotinic acid	chemical - endogenous mammalian		0.00582	citric acid,glutathione,NAD+
coenzyme Q10	chemical drug		0.000666	ATP,glutathione,pyruvic acid
1-methyl-4-phenylpyridinium	chemical toxicant		0.011	ATP,glutathione
epalrestat	chemical drug		0.0475	glutathione
gabexate	chemical drug		0.024	creatine
diflunisal	chemical drug		0.024	ATP
malonic acid	chemical - endogenous mammalian		0.011	ATP,GABA
aminooxyacetic acid	chemical reagent		0.000125	ATP,GABA,NADPH
metformin	chemical drug		0.0206	ATP,GTP,succinic acid
temozolomide	chemical drug		0.0475	L-glutamic acid
famotidine	chemical drug		0.024	glutathione
tirapazamine	chemical drug		0.024	glutathione
TAS-103	chemical drug		0.024	NAD+
geldanamycin	chemical drug		0.0475	ATP
10-(6'-ubiquinonyl)decyltriphenylphosphonium	chemical drug		0.0475	ATP
2-amino-2-norbornanecarboxylic acid	chemical toxicant		0.0475	L-glutamic acid
carbonyl cyanide p-(trifluoromethoxy)phenylhydrazone	chemical reagent		0.000982	ATP,NADH,NADPH
phenelzine	chemical drug		0.0475	GABA
2-mercaptoethanol	chemical - endogenous mammalian		0.024	glutathione
GF 120918	chemical reagent		0.0475	ATP
SKF 89976A	chemical reagent		0.024	GABA
dicumarol	chemical drug		0.00167	ATP,NAD+
CBR-5884	chemical reagent		0.024	L-serine
cycloheximide	chemical reagent		0.032	ATP,glutathione
domoic acid	chemical toxicant		0.0475	glutathione
everolimus	chemical drug		0.0475	GTP
quinpirole	chemical reagent		0.00539	GABA,L-glutamic acid
clopidogrel	chemical drug		0.024	glutathione
n-nitrosomethylbenzylamine	chemical toxicant		0.000268	citrulline,glycine,L-histidine,L-lysine,L-serine,L-tyrosine,succinic acid
beta-lapachone	chemical drug		0.00328	ATP,NAD+
cerulenin	chemical drug		0.000565	ATP,glutathione
nigericin	chemical drug		0.0475	ATP
KU-55933	chemical drug		0.00167	ATP,succinic acid
1,2-dithiol-3-thione	chemical reagent		0.024	glutathione
lactic acid	chemical - endogenous mammalian		0.000423	ATP,glutathione,NADPH
allyl sulfide	chemical drug		0.0475	glutathione
itaconic acid	chemical - endogenous mammalian		0.024	succinic acid
dichloroacetic acid	chemical drug		0.00539	ATP,L-glutamic acid
5-iodo-6-amino-1,2-benzopyrone	chemical reagent		5.09e-05	ATP,NAD+,NADPH
methotrexate	chemical drug		0.00796	glutathione,S-adenosylmethionine
troglitazone	chemical drug		0.0334	ATP,creatine,glutathione
6-methoxy-8-hydroxylaminoquinoline	chemical toxicant		0.0475	glutathione
hemicholinium 3	chemical reagent		0.0475	ATP
diethylmaleate	chemical toxicant		0.024	glutathione
ethacrynic acid	chemical drug		0.0475	glutathione
BAY 41-2272	chemical reagent		0.0475	ATP
amine	chemical - other		0.024	ATP
nitazoxanide	chemical drug		0.024	ATP
voltage-gated sodium channel	complex		0.024	L-glutamic acid
Hif	complex		0.024	citric acid
capillin	chemical - endogenous non-mammalian		0.024	glutathione
17beta-estradiol-17-beta-D-glucuronide	chemical reagent		0.024	glutathione
estradiol-3-glucuronide	chemical - endogenous mammalian		0.024	glutathione
L-carnitine	chemical - endogenous mammalian		0.0225	ATP,glutathione
amodiaquine	chemical drug		0.0475	glutathione
erlotinib	chemical drug		0.00582	glutathione,NADH,pyruvic acid
bisoprolol	chemical drug		0.024	creatine
S0859	chemical reagent		0.024	ATP
vanillin	chemical - endogenous non-mammalian		0.024	glutathione
vinylidene chloride	chemical toxicant		0.024	glutathione
zonisamide	chemical drug		0.024	glutathione
lipoamide	chemical - endogenous mammalian		0.024	L-glutamic acid
metronidazole	chemical drug		0.024	glutathione
WIN 55,212-2	chemical - other		0.011	ATP,L-glutamic acid
carbaryl	chemical toxicant		0.0183	pyruvic acid,succinic acid
vitamin K3	chemical drug		0.00328	ATP,NADH
carnosol	chemical - endogenous non-mammalian		0.0475	glutathione
phenobarbital	chemical drug		0.0428	GABA,glutathione
1,5-dihydroxyisoquinoline	chemical reagent		0.000125	ATP,NAD+,NADPH
methyl glyoxal glutathione hemithioacetal conjugate	chemical - endogenous mammalian		0.024	glutathione
resveratrol	chemical drug		0.0306	ATP,glutathione,NAD+
propyl gallate	chemical toxicant		0.024	glutathione
4-aminophenol	chemical - endogenous mammalian		0.00796	ATP,glutathione
rottlerin	chemical drug		0.011	ATP,L-glutamic acid
epigallocatechin-gallate	chemical drug		0.0372	ATP,glutathione
phenylephrine	chemical drug		0.00245	ATP,glutathione,NAD+
salirasib	chemical drug		0.024	ATP
bisphenol A	chemical - endogenous mammalian		0.0225	ATP,L-tryptophan
sodium arsenite	chemical drug		0.011	glutathione,S-adenosylmethionine
ammonium chloride	chemical drug		0.0144	ATP,creatine
ruthenium red	chemical reagent		0.0475	NADH
potassium chloride	chemical drug		0.0225	ATP,L-glutamic acid
hypochlorous acid	chemical drug		0.00167	ATP,glutathione
PAX5-ETV6	fusion gene/product		0.024	ATP
NPM1-ALK	fusion gene/product		0.0253	ATP,NAD+,succinic acid
FGFR3-TACC3	fusion gene/product		0.024	ATP
EPZ020411	chemical reagent		0.024	ATP
manassantin B	chemical - endogenous non-mammalian		0.0475	ATP
10,12-tricosadiynoic acid	chemical reagent		0.00328	acetyl-coenzyme A,malonyl-coenzyme A
dapansutrile	chemical drug		0.000423	ATP,citric acid,glutathione
Schiff base zinc (II) derivative complex	chemical reagent		0.0475	glutathione
RK-33	chemical reagent		0.0475	ATP
beta-carotene	chemical - endogenous mammalian		0.00796	glutathione,L-glutamic acid
anhydrovitamin A	chemical reagent		0.000565	ATP,NAD+
vitamin A	chemical - endogenous mammalian		0.00796	ATP,NAD+
cyanocobalamin	chemical - endogenous mammalian		0.024	S-adenosylmethionine
ascorbic acid	chemical - endogenous mammalian		0.0111	glutathione,L-glutamic acid,NADPH
diallyl disulfide	chemical - endogenous non-mammalian		0.0475	glutathione
2-hydroxynicotinic acid	chemical - endogenous mammalian		0.024	NAD+
bromobenzene	chemical toxicant		0.024	glutathione
sappanone A	chemical - endogenous non-mammalian		0.0475	GTP
ezatiostat	biologic drug		0.024	glutathione
N-[N-(3,5-difluorophenacetyl-L-Ala)]-S-phenylglycine t-butyl ester	chemical - protease inhibitor		0.0475	ATP
N-acetyl-Asp-Glu	chemical - endogenous mammalian		0.024	L-glutamic acid
aplidine	biologic drug		0.0475	glutathione
valinomycin	chemical reagent		0.024	ATP
glutathione disulfide	chemical - endogenous mammalian		0.024	glutathione
glutathione ethyl ester	biologic drug		0.024	glutathione
nucleotide	chemical - endogenous mammalian		0.024	ATP
3,3'-diindolylmethane	chemical drug		0.024	ATP
cannabinoid	chemical drug		0.024	L-glutamic acid
cypermethrin	chemical toxicant		0.0183	GABA,glutathione
phytanic acid	chemical - endogenous mammalian		0.024	NADPH
kaempferol	chemical toxicant		0.0475	glutathione
fisetin	chemical drug		0.0475	glutathione
hesperetin	chemical drug		0.024	glutathione
taxifolin	chemical - endogenous non-mammalian		0.024	L-glutamic acid
theophylline	chemical drug		0.00539	GABA,glutathione
tetrandrine	chemical drug		0.00167	ATP,glutathione
scopolamine	chemical drug		0.0475	L-glutamic acid
piperine	chemical drug		0.00796	GABA,glutathione
harmaline	chemical drug		0.0475	L-glutamic acid
caffeine	chemical drug		0.032	glutathione,L-glutamic acid
3,7-dimethyl-1-propargylxanthine	chemical reagent		0.0475	GABA
monomethyl succinate	chemical reagent		0.00539	acetyl-coenzyme A,malonyl-coenzyme A
fluoroacetic acid	chemical toxicant		0.0475	ATP
6-hydroxydopamine	chemical toxicant		0.00582	GABA,glutathione,L-glutamic acid
curcumin	chemical drug		0.0334	ATP,creatine,glutathione
oxalacetic acid	chemical - endogenous mammalian		0.0475	L-glutamic acid
citric acid	chemical - endogenous mammalian		0.0475	malonyl-coenzyme A
thioctic acid	chemical drug		0.0372	glutathione,L-glutamic acid
ceftriaxone	chemical drug		0.024	L-glutamic acid
valproic acid	chemical drug		0.0306	folic acid,glutathione,L-glutamic acid
mycophenolic acid	chemical drug		0.024	GTP
acyl-coenzyme A	chemical - endogenous mammalian		0.024	acetyl-coenzyme A
cyclosporin A	biologic drug		0.0364	ATP,glutathione,L-glutamic acid
2-chloro-dATP	chemical - endogenous mammalian		0.024	NAD+
NMN	chemical - endogenous mammalian		0.024	NAD+
AICAR	chemical - endogenous mammalian		0.00138	ATP,malonyl-coenzyme A,NAD+
NAD+	chemical - endogenous mammalian		0.00796	ATP,NAD+
ribavirin	chemical drug		0.00539	ATP,GTP
thymidine	chemical - endogenous mammalian		0.024	NAD+
S-adenosylhomocysteine	chemical - endogenous mammalian		0.024	glutathione
acamprosate	chemical drug		0.024	L-glutamic acid
dapsone	chemical drug		0.0475	ATP
rebamipide	chemical drug		0.0475	NADH
S-adenosylmethionine	chemical - endogenous mammalian		0.0183	glutathione,S-adenosylmethionine
N-nitro-L-arginine methyl ester	chemical drug		0.00958	ATP,citrulline,glutathione
tosylphenylalanyl chloromethyl ketone	chemical - protease inhibitor		0.024	glutathione
vigabatrin	chemical drug		0.024	GABA
L-buthionine (SR)-sulfoximine	chemical drug		0.024	glutathione
N-acetyl-L-cysteine	chemical drug		0.0229	ATP,glutathione,L-glutamic acid
3-amino-N-(carboxycarbonyl)-L-alanine	chemical toxicant		0.024	glutathione
betaine	chemical - endogenous mammalian		0.0271	glutathione,S-adenosylmethionine
2R,4R-4-aminopyrrolidine-2,4-dicarboxylic acid	chemical reagent		0.0475	L-glutamic acid
high erucic acid rapeseed oil	chemical reagent		0.00167	acetyl-coenzyme A,malonyl-coenzyme A
sarcosine	chemical - endogenous mammalian		0.024	creatine
cycloleucine	chemical toxicant		0.0475	S-adenosylmethionine
buthionine sulfoximine	chemical drug		0.000982	glutathione,glycine,L-glutamic acid
citrulline	chemical - endogenous mammalian		0.00539	glutathione,L-arginine
2-(methylamino)isobutyric acid	chemical reagent		0.024	L-glutamic acid
taurine	chemical - endogenous mammalian		0.00582	GABA,glutathione,L-glutamic acid
L-cystine	chemical - endogenous mammalian		0.024	glutathione
creatine	chemical - endogenous mammalian		0.00481	ATP,creatine,NAD+
phosphocreatine	chemical - endogenous mammalian		0.0475	L-glutamic acid
D-glucono-1,5-lactone 6-phosphate	chemical - endogenous mammalian		0.024	NADPH
glucoraphanin	chemical drug		0.024	glutathione
mannose	chemical - endogenous mammalian		0.024	ATP
ouabain	chemical drug		0.00796	ATP,NADH
ginsenoside Rg1	chemical - endogenous non-mammalian		0.024	glutathione
lead acetate	chemical toxicant		0.0475	glutathione
ethidium	chemical drug		0.024	NADH
peroxynitrite	chemical toxicant		0.000246	ATP,glutathione,NAD+
iron	chemical - endogenous mammalian		0.00328	ATP,glutathione
nickel	chemical toxicant		0.0475	ATP
K+	chemical - endogenous mammalian		0.0271	ATP,L-glutamic acid
cysteinase	chemical reagent		0.024	glutathione

## Sheet: AsPC-1SERPINB3
Table S6. Predicted regulators using metabolome datasets. Related to Figure S4 and Figure 6. Predicted "regulators" in AsPC-1 SERPINB3-overexpressing cells
Upstream Regulator	Molecule Type	Activation z-score	p-value of overlap	Target Molecules in Dataset
ZC3H10	other		9.66e-08	acetyl-coenzyme A,ATP,L-aspartic acid,L-glutamic acid,L-proline,NAD+
LOC102724788/PRODH	enzyme		3.65e-06	GABA,L-aspartic acid,L-glutamic acid
SLC1A2	transporter		3.65e-06	ATP,L-aspartic acid,L-glutamic acid
MAF1	other		9.06e-06	NAD+,putrescine,spermidine
tetrodotoxin	chemical drug		1.8e-05	ATP,GABA,L-glutamic acid
PGAM2	phosphatase		1.8e-05	3-phosphoglycerate,acetyl-coenzyme A,phosphoenolpyruvate
methylnitronitrosoguanidine	chemical toxicant		1.8e-05	ADP,ATP,NAD+
3-nitropropionic acid	chemical toxicant		2.21e-05	ATP,GABA,L-glutamic acid,NAD+
Trolox C	chemical drug		3.13e-05	ATP,L-glutamic acid,NAD+
NCGC00378430	chemical reagent		4.27e-05	ATP,L-aspartic acid,NAD+,putrescine,spermidine
EGFR	kinase		4.82e-05	3-phosphoglycerate,L-aspartic acid,L-glutamic acid,L-proline,putrescine,spermidine,trans-4-hydroxy-L-proline
SAT1	enzyme		4.98e-05	acetyl-coenzyme A,putrescine,spermidine
N(G)-monomethyl-D-arginine	chemical - endogenous mammalian		4.98e-05	L-proline,NAD+,putrescine
cyclosporin	biologic drug		7.42e-05	ATP,L-glutamic acid,NAD+
daporinad	chemical drug		0.0001	ATP,NAD+
NMNAT1	enzyme		0.0001	ATP,NAD+
Nmnat3	enzyme		0.0001	ATP,NAD+
nocodazole	chemical reagent		0.0001	putrescine,spermidine
anhydrovitamin A	chemical reagent		0.0001	ATP,NAD+
leucine	chemical - endogenous mammalian		0.000105	3-hydroxy-3-methylglutaryl-coenzyme A,acetyl-coenzyme A,ATP
n-nitrosomethylbenzylamine	chemical toxicant		0.000176	3-phosphoglycerate,L-proline,phosphoenolpyruvate,putrescine,uric acid
PRKN	enzyme		0.000191	3-phosphoglycerate,ATP,phosphoenolpyruvate
SLC25A23	transporter		0.000299	ADP,ATP
OAZ1	enzyme		0.000299	putrescine,spermidine
CS	enzyme		0.000299	acetyl-coenzyme A,L-aspartic acid
3-aminobenzamide	chemical toxicant		0.000299	ATP,NAD+
iodoacetic acid	chemical toxicant		0.000299	ATP,L-glutamic acid
dicumarol	chemical drug		0.000299	ATP,NAD+
mimosine	chemical drug		0.000299	putrescine,spermidine
2-deoxyglucose	chemical drug		0.00057	ATP,putrescine,spermidine
istradefylline	chemical drug		0.000594	GABA,L-glutamic acid
BCL2L1	other		0.000594	acetyl-coenzyme A,ATP
ODC1	enzyme		0.000594	putrescine,spermidine
HADH	enzyme		0.000594	L-aspartic acid,L-glutamic acid
ADK	kinase		0.000594	ADP,ATP
beta-lapachone	chemical drug		0.000594	ATP,NAD+
5-iodo-6-amino-1,2-benzopyrone	chemical reagent		0.000594	ATP,NAD+
ceruletide	biologic drug		0.000594	putrescine,spermidine
N(omega)-hydroxyarginine	chemical - endogenous mammalian		0.000594	L-proline,putrescine
eflornithine	chemical drug		0.000594	putrescine,spermidine
NOS1	enzyme		0.00068	GABA,L-glutamic acid,NAD+
GCG	other		0.00068	ADP,ATP,L-glutamic acid
pyruvic acid	chemical - endogenous mammalian		0.00068	3-hydroxy-3-methylglutaryl-coenzyme A,acetyl-coenzyme A,ATP
RAB27A	enzyme		0.000984	ADP,ATP
MAPT	other		0.000984	ATP,L-glutamic acid
PARP1	enzyme		0.000984	ATP,NAD+
VDAC1	ion channel		0.000984	ADP,ATP
aminooxyacetic acid	chemical reagent		0.000984	ATP,GABA
quinpirole	chemical reagent		0.000984	GABA,L-glutamic acid
dichloroacetic acid	chemical drug		0.000984	ATP,L-glutamic acid
1,5-dihydroxyisoquinoline	chemical reagent		0.000984	ATP,NAD+
N1,N11-diethylnorspermine	chemical drug		0.000984	putrescine,spermidine
monomethyl succinate	chemical reagent		0.000984	3-hydroxy-3-methylglutaryl-coenzyme A,acetyl-coenzyme A
exisulind	chemical - endogenous mammalian		0.00147	putrescine,spermidine
PRKCE	kinase		0.00147	L-glutamic acid,putrescine
NAMPT	cytokine		0.00147	ATP,NAD+
NTS	other		0.00147	GABA,L-glutamic acid
KLB	enzyme		0.00147	3-hydroxy-3-methylglutaryl-coenzyme A,acetyl-coenzyme A
FOXO3	transcription regulator		0.00147	ATP,NAD+
phencyclidine	chemical drug		0.00147	GABA,L-glutamic acid
4,4'-diisothiocyanostilbene-2,2'-disulfonic acid	chemical drug		0.00147	ADP,ATP
CGS 21680	chemical reagent		0.00147	GABA,L-glutamic acid
4-aminophenol	chemical - endogenous mammalian		0.00147	ADP,ATP
vitamin A	chemical - endogenous mammalian		0.00147	ATP,NAD+
NAD+	chemical - endogenous mammalian		0.00147	ATP,NAD+
peroxynitrite	chemical toxicant		0.00147	ATP,NAD+
HTT	transcription regulator		0.00157	ATP,GABA,L-glutamic acid,NAD+
EP300	transcription regulator		0.00204	ATP,L-glutamic acid
SLC2A9	transporter		0.00204	ATP,uric acid
HMGB1	transcription regulator		0.00204	ATP,L-glutamic acid
alpha-ketoisocaproic acid	chemical - endogenous mammalian		0.00204	3-hydroxy-3-methylglutaryl-coenzyme A,acetyl-coenzyme A
malonic acid	chemical - endogenous mammalian		0.00204	ATP,GABA
WIN 55,212-2	chemical - other		0.00204	ATP,L-glutamic acid
rottlerin	chemical drug		0.00204	ATP,L-glutamic acid
GATA4	transcription regulator		0.00206	ATP,L-proline,NAD+
NPM1-ALK	fusion gene/product		0.0023	ADP,ATP,NAD+
UCP3	transporter		0.0027	ADP,ATP
GLS	enzyme		0.0027	L-aspartic acid,L-glutamic acid
ACLY	enzyme		0.0027	acetyl-coenzyme A,ATP
ATXN1	transcription regulator		0.0027	ATP,L-glutamic acid
TP73	transcription regulator		0.0027	ATP,L-glutamic acid
YAP1	transcription regulator		0.0027	acetyl-coenzyme A,ATP
diazoxide	chemical drug		0.0027	ATP,L-glutamic acid
ammonium chloride	chemical drug		0.0027	ADP,ATP
2-oxoglutaric acid	chemical - endogenous mammalian		0.0027	L-aspartic acid,L-glutamic acid
IL3	cytokine		0.00346	ADP,ATP
ADORA2A	G-protein coupled receptor		0.00346	GABA,L-glutamic acid
RPTOR	other		0.00346	GABA,L-glutamic acid
CTNNB1	transcription regulator		0.00346	acetyl-coenzyme A,ATP
titanium dioxide	chemical drug		0.00346	ATP,uric acid
UCP1	transporter		0.00413	ATP,L-glutamic acid,spermidine
doxorubicin	chemical drug		0.00413	ATP,putrescine,spermidine
adenosine	chemical - endogenous mammalian		0.00429	ATP,L-glutamic acid
XDH	enzyme		0.00429	ATP,uric acid
ARG1	enzyme		0.00429	L-proline,putrescine
GRM5	G-protein coupled receptor		0.00429	ADP,L-glutamic acid
potassium chloride	chemical drug		0.00429	ATP,L-glutamic acid
AICAR	chemical - endogenous mammalian		0.00429	ATP,NAD+
N-propyl bromide	chemical reagent		0.00522	GABA,L-aspartic acid
antimycin A	chemical - endogenous non-mammalian		0.00522	ATP,NAD+
verapamil	chemical drug		0.00522	putrescine,spermidine
K+	chemical - endogenous mammalian		0.00522	ATP,L-glutamic acid
tetradecanoylphorbol acetate	chemical drug		0.00573	ATP,L-glutamic acid,putrescine
SIRT3	enzyme		0.00622	ATP,NAD+
ATP7B	transporter		0.00622	acetyl-coenzyme A,phosphoenolpyruvate
PRKAA1	kinase		0.00622	ATP,NAD+
NQO1	enzyme		0.00622	ATP,NAD+
NFE2L2	transcription regulator		0.00622	ATP,uric acid
STK11	kinase		0.00622	ATP,L-glutamic acid
phenylephrine	chemical drug		0.00622	ATP,NAD+
estrogen receptor	group		0.00731	3-phosphoglycerate,phosphoenolpyruvate
GPD2	enzyme		0.00731	ADP,ATP
IDH1	enzyme		0.00847	acetyl-coenzyme A,L-glutamic acid
PCK1	kinase		0.00847	ATP,phosphoenolpyruvate
tetrahydro-2-furancarboxylic acid	chemical reagent		0.00847	L-aspartic acid,xanthine
creatine	chemical - endogenous mammalian		0.00972	ATP,NAD+
D-fructose	chemical - endogenous mammalian		0.00972	ATP,uric acid
SIX1	transcription regulator	2.236	4.27e-05	ATP,L-aspartic acid,NAD+,putrescine,spermidine
AQP7	transporter	2.2	3.49e-06	L-aspartic acid,L-glutamic acid,L-proline,putrescine,spermidine,trans-4-hydroxy-L-proline
glutamine	chemical - endogenous mammalian	2.179	1.91e-06	3-hydroxy-3-methylglutaryl-coenzyme A,acetyl-coenzyme A,ATP,L-aspartic acid,L-glutamic acid
MYC	transcription regulator	1.982	0.00125	acetyl-coenzyme A,ADP,ATP,L-glutamic acid
D-glucose	chemical - endogenous mammalian	1.474	4.64e-08	3-hydroxy-3-methylglutaryl-coenzyme A,3-phosphoglycerate,acetyl-coenzyme A,ADP,ATP,GABA,L-aspartic acid,L-glutamic acid,phosphoenolpyruvate
TGFB1	growth factor	0.927	0.000183	ATP,L-glutamic acid,L-proline,putrescine
GSKJ4	chemical reagent	-0.816	1.26e-05	3-phosphoglycerate,ADP,L-aspartic acid,L-glutamic acid,NAD+,phosphoenolpyruvate
CPT1B	enzyme	-1.067	0.000757	acetyl-coenzyme A,ATP,L-asparagine,L-aspartic acid
hydrogen peroxide	chemical - endogenous mammalian	-1.105	0.00116	ATP,GABA,L-glutamic acid,NAD+
CRBN	enzyme	-2	3.71e-06	GABA,L-proline,putrescine,spermidine
afatinib	chemical drug	-2.449	6.29e-05	L-aspartic acid,L-glutamic acid,L-proline,putrescine,spermidine,trans-4-hydroxy-L-proline
sirolimus	chemical drug	-2.646	1.64e-05	ATP,L-aspartic acid,L-glutamic acid,L-proline,putrescine,spermidine,trans-4-hydroxy-L-proline
NP627	chemical reagent		0.0103	ATP
nicotinamide-beta-riboside	chemical - endogenous mammalian		0.0103	NAD+
methyl jasmonate	chemical - endogenous non-mammalian		0.0103	folic acid
MICU1	other		0.0103	ATP
Mellitin	chemical - endogenous non-mammalian		0.0103	L-glutamic acid
Tetanospasmin	chemical - endogenous non-mammalian		0.0103	L-glutamic acid
rasburicase	biologic drug		0.0103	uric acid
Thioredoxin reductase	group		0.0103	ATP
creatine kinase	group		0.0103	ATP
NFAT (complex)	complex		0.0103	L-glutamic acid
CK1	group		0.0103	ATP
GAD	group		0.0103	GABA
niclosamide	chemical drug		0.0103	ATP
hexestrol bis(diethylaminoethyl ether)	chemical toxicant		0.0103	ATP
triacetin	chemical toxicant		0.0103	ATP
diosmetin	chemical - endogenous non-mammalian		0.0103	ATP
bromethalin	chemical toxicant		0.0103	ATP
lewisite	chemical toxicant		0.0103	ATP
tolfenamic acid	chemical drug		0.0103	ATP
WAY-181187	chemical drug		0.0103	GABA
ATP synthase	complex		0.0103	ATP
cytochrome-c oxidase	complex		0.0103	ATP
HEPES	chemical reagent		0.0103	ATP
acemetacin	chemical drug		0.0103	ATP
cytochrome C	group		0.0103	ATP
SLC46A1	transporter		0.0103	folic acid
UQCC2	other		0.0103	ATP
TMX1	enzyme		0.0103	ATP
OIT3	other		0.0103	uric acid
FXN	kinase		0.0103	ATP
SIRT7	enzyme		0.0103	ATP
MT-TL1	other		0.0103	ATP
MT-RNR1	other		0.0103	ATP
FAT1	other		0.0103	L-aspartic acid
CHCHD5	other		0.0103	ATP
KDM2B	enzyme		0.0103	ATP
MT-TE	other		0.0103	ATP
BCS1L	other		0.0103	L-glutamic acid
GAPDHS	enzyme		0.0103	ATP
SLC6A11	transporter		0.0103	GABA
SLC25A47	other		0.0103	ATP
MT-TI	other		0.0103	ATP
NDUFAF1	other		0.0103	ATP
MFN2	enzyme		0.0103	ATP
MRPS5	other		0.0103	ATP
3-acetylpyridine	chemical toxicant		0.0103	ATP
PHOSPHO1	enzyme		0.0103	ATP
LETM1	transporter		0.0103	ATP
FNIP1	other		0.0103	ATP
SLC22A8	transporter		0.0103	uric acid
FOLR2	transporter		0.0103	folic acid
TINCR	other		0.0103	acetyl-coenzyme A
CHCHD6	other		0.0103	ATP
dynasore	chemical reagent		0.0103	ATP
Cyct	other		0.0103	ATP
amitivir	chemical drug		0.0103	uric acid
SLC22A12	transporter		0.0103	uric acid
vemurafenib	chemical drug		0.0103	NAD+
MPIG6B	other		0.0103	ATP
CDK1	kinase		0.0103	ATP
ATP5F1B	transporter		0.0103	ATP
EFNA5	kinase		0.0103	GABA
TRPM2	ion channel		0.0103	ATP
SEL1L	other		0.0103	ATP
CCNB1	kinase		0.0103	ATP
BCL2L2	other		0.0103	ATP
MPZ	other		0.0103	ATP
MMP14	peptidase		0.0103	ATP
MYOF	other		0.0103	ATP
HSD17B10	enzyme		0.0103	ATP
ENO1	enzyme		0.0103	ATP
miR-142-3p (and other miRNAs w/seed GUAGUGU)	mature microRNA		0.0103	ATP
PIM1	kinase		0.0103	ATP
NAPRT	enzyme		0.0103	NAD+
SOX6	transcription regulator		0.0103	ATP
ELAVL4	translation regulator		0.0103	L-glutamic acid
DPYSL4	enzyme		0.0103	ATP
WZ-4002	chemical drug		0.0103	ATP
MACC1-AS1	other		0.0103	ATP
UBQLN1	other		0.0103	ATP
PAX5	transcription regulator		0.0103	ATP
TINF2	other		0.0103	ATP
MT-ATP6	transporter		0.0103	ATP
archazolid B	chemical - endogenous non-mammalian		0.0103	ATP
GAD1	enzyme		0.0103	GABA
TFAM	transcription regulator		0.0103	ATP
KCNMB4	ion channel		0.0103	ATP
SPAG1	other		0.0103	ATP
AMPD3	enzyme		0.0103	ATP
PIM2	kinase		0.0103	ATP
PIM3	kinase		0.0103	ATP
FER	kinase		0.0103	ATP
PTCD1	other		0.0103	ATP
ATP5MF-PTCD1	other		0.0103	ATP
IKZF1	transcription regulator		0.0103	ATP
HOMER1	other		0.0103	L-glutamic acid
MPI	enzyme		0.0103	ATP
VCP	enzyme		0.0103	ATP
LRPPRC	other		0.0103	ATP
RHO	G-protein coupled receptor		0.0103	ATP
MAP1LC3B	other		0.0103	ATP
EEF2K	kinase		0.0103	ATP
TMBIM6	other		0.0103	ATP
CUL4B	other		0.0103	ATP
PDHA1	enzyme		0.0103	ATP
KRT8	other		0.0103	ATP
ACTB	other		0.0103	ATP
CITED2	transcription regulator		0.0103	ATP
ELAVL3	other		0.0103	L-glutamic acid
PASK	kinase		0.0103	ATP
EFNA2	kinase		0.0103	GABA
LOC100359583/Ptma	other		0.0103	ATP
FUS	transcription regulator		0.0103	ATP
NMNAT3	enzyme		0.0103	NAD+
carotuximab	biologic drug		0.0103	ATP
oligomycin A	chemical - endogenous non-mammalian		0.0103	ATP
ATP5MC1	transporter		0.0103	ATP
CYCS	enzyme		0.0103	ATP
CHCHD2	other		0.0103	ATP
SLC25A5	transporter		0.0103	ATP
gramicidin A	chemical reagent		0.0103	ATP
metalloproteinase inhibitor	chemical drug		0.0103	ATP
premarin	chemical drug		0.0103	L-glutamic acid
nitroaspirin	chemical drug		0.0103	ATP
pentylenetetrazol	chemical drug		0.0103	L-glutamic acid
fomepizole	chemical drug		0.0103	ATP
trimethyltin	chemical reagent		0.0103	ATP
diflunisal	chemical drug		0.0103	ATP
TAS-103	chemical drug		0.0103	NAD+
SKF 89976A	chemical reagent		0.0103	GABA
amine	chemical - other		0.0103	ATP
nitazoxanide	chemical drug		0.0103	ATP
voltage-gated sodium channel	complex		0.0103	L-glutamic acid
S0859	chemical reagent		0.0103	ATP
lipoamide	chemical - endogenous mammalian		0.0103	L-glutamic acid
salirasib	chemical drug		0.0103	ATP
PAX5-ETV6	fusion gene/product		0.0103	ATP
FGFR3-TACC3	fusion gene/product		0.0103	ATP
EPZ020411	chemical reagent		0.0103	ATP
2-hydroxynicotinic acid	chemical - endogenous mammalian		0.0103	NAD+
N-acetyl-Asp-Glu	chemical - endogenous mammalian		0.0103	L-glutamic acid
valinomycin	chemical reagent		0.0103	ATP
nucleotide	chemical - endogenous mammalian		0.0103	ATP
3,3'-diindolylmethane	chemical drug		0.0103	ATP
cannabinoid	chemical drug		0.0103	L-glutamic acid
taxifolin	chemical - endogenous non-mammalian		0.0103	L-glutamic acid
ceftriaxone	chemical drug		0.0103	L-glutamic acid
acyl-coenzyme A	chemical - endogenous mammalian		0.0103	acetyl-coenzyme A
2-chloro-dATP	chemical - endogenous mammalian		0.0103	NAD+
NMN	chemical - endogenous mammalian		0.0103	NAD+
thymidine	chemical - endogenous mammalian		0.0103	NAD+
acamprosate	chemical drug		0.0103	L-glutamic acid
vigabatrin	chemical drug		0.0103	GABA
2-(methylamino)isobutyric acid	chemical reagent		0.0103	L-glutamic acid
mannose	chemical - endogenous mammalian		0.0103	ATP
PER2	transcription regulator		0.011	ATP,L-glutamic acid
ERBB2	kinase		0.011	ATP,L-glutamic acid
erlotinib	chemical drug		0.011	3-phosphoglycerate,phosphoenolpyruvate
6-hydroxydopamine	chemical toxicant		0.011	GABA,L-glutamic acid
taurine	chemical - endogenous mammalian		0.011	GABA,L-glutamic acid
beta-estradiol	chemical - endogenous mammalian		0.0119	3-phosphoglycerate,ATP,phosphoenolpyruvate
CSF1	cytokine		0.0124	GABA,L-glutamic acid
GNRH1	other		0.0124	GABA,L-glutamic acid
nitric oxide	chemical - endogenous mammalian		0.0124	ATP,xanthine
N-methyl-D-aspartate	chemical drug		0.0124	ATP,L-glutamic acid
L-arginine	chemical - endogenous mammalian		0.0139	GABA,L-glutamic acid
GNMT	enzyme		0.0139	putrescine,spermidine
SPP1	cytokine		0.0154	L-glutamic acid,uric acid
methimazole	chemical drug		0.0154	spermidine,uric acid
ethanol	chemical - endogenous mammalian	-0.958	0.0155	acetyl-coenzyme A,ATP,GABA,L-glutamic acid
TP53	transcription regulator		0.0171	ATP,L-glutamic acid
PPARGC1A	transcription regulator		0.0187	ATP,putrescine
inosine	chemical - endogenous mammalian		0.0205	uric acid
8-(3-chlorostyryl)caffeine	chemical reagent		0.0205	L-glutamic acid
(S)-4-carboxyphenylglycine	chemical reagent		0.0205	L-glutamic acid
kynurenine	chemical - endogenous mammalian		0.0205	L-glutamic acid
PDK	group		0.0205	GABA
Ginkgo biloba	chemical drug		0.0205	ATP
JINK1/2	group		0.0205	ATP
glutathione peroxidase	group		0.0205	ATP
Mitochondrial complex 1	complex		0.0205	ATP
piracetam	chemical drug		0.0205	ATP
CAB39L	kinase		0.0205	ATP
SQSTM1	transcription regulator		0.0205	ATP
OLFM4	other		0.0205	ATP
PTPMT1	phosphatase		0.0205	ATP
STOML2	other		0.0205	ATP
ENTPD2	enzyme		0.0205	ATP
GJB6	transporter		0.0205	ATP
SLC25A25	transporter		0.0205	ATP
febuxostat	chemical drug		0.0205	uric acid
TOP1MT	enzyme		0.0205	ATP
SLC17A3	transporter		0.0205	uric acid
ATP13A2	transporter		0.0205	ATP
DRAM1	other		0.0205	ATP
IL12 (family)	group		0.0205	ATP
landiolol	chemical drug		0.0205	ATP
HMOX2	enzyme		0.0205	ATP
triphenyltin chloride	chemical reagent		0.0205	ATP
APBA3	transporter		0.0205	ATP
MCL1	transporter		0.0205	ATP
CACNA1G	ion channel		0.0205	ATP
Abcb1b	transporter		0.0205	ATP
(-)-arctigenin	chemical reagent		0.0205	ATP
mir-7	microRNA		0.0205	ATP
miR-145-5p (and other miRNAs w/seed UCCAGUU)	mature microRNA		0.0205	ATP
CHEK2	kinase		0.0205	ATP
SLC1A1	transporter		0.0205	GABA
DNM1L	enzyme		0.0205	ATP
FOXO4	transcription regulator		0.0205	NAD+
FSTL1	other		0.0205	ATP
HAS2	enzyme		0.0205	ATP
SOCS3	phosphatase		0.0205	ATP
SLC7A11	transporter		0.0205	L-glutamic acid
GAD2	enzyme		0.0205	GABA
CCN2	growth factor		0.0205	ATP
PAX4	transcription regulator		0.0205	ATP
PDK1	kinase		0.0205	ATP
HOMER2	other		0.0205	L-glutamic acid
CEBPD	transcription regulator		0.0205	uric acid
ACHE	enzyme		0.0205	ATP
Uox	enzyme		0.0205	uric acid
PTP4A2	phosphatase		0.0205	ATP
SENP2	peptidase		0.0205	ATP
APRT	enzyme		0.0205	uric acid
CD47	transmembrane receptor		0.0205	ATP
GLUD1	enzyme		0.0205	L-glutamic acid
NDUFS1	enzyme		0.0205	ATP
LDHA	enzyme		0.0205	ATP
Esrra	transcription regulator		0.0205	ATP
Spg20	other		0.0205	uric acid
dimethyl-alpha-ketoglutarate	chemical reagent		0.0205	L-aspartic acid
JM6	chemical reagent		0.0205	L-glutamic acid
NCGC00186528	chemical reagent		0.0205	ATP
meclinertant	chemical drug		0.0205	GABA
2-hydroxysaclofen	chemical reagent		0.0205	L-glutamic acid
advanced glycation end-products	chemical - endogenous mammalian		0.0205	NAD+
chlorpyrifos	chemical toxicant		0.0205	GABA,L-aspartic acid
mitoguazone	chemical drug		0.0205	spermidine
dimethyl fumarate	chemical drug		0.0205	ATP
darifenacin	chemical drug		0.0205	ATP
bupivacaine	chemical drug		0.0205	L-glutamic acid
temozolomide	chemical drug		0.0205	L-glutamic acid
geldanamycin	chemical drug		0.0205	ATP
10-(6'-ubiquinonyl)decyltriphenylphosphonium	chemical drug		0.0205	ATP
2-amino-2-norbornanecarboxylic acid	chemical toxicant		0.0205	L-glutamic acid
phenelzine	chemical drug		0.0205	GABA
GF 120918	chemical reagent		0.0205	ATP
cerulenin	chemical drug		0.0205	ATP
nigericin	chemical drug		0.0205	ATP
hemicholinium 3	chemical reagent		0.0205	ATP
BAY 41-2272	chemical reagent		0.0205	ATP
manassantin B	chemical - endogenous non-mammalian		0.0205	ATP
RK-33	chemical reagent		0.0205	ATP
N-[N-(3,5-difluorophenacetyl-L-Ala)]-S-phenylglycine t-butyl ester	chemical - protease inhibitor		0.0205	ATP
scopolamine	chemical drug		0.0205	L-glutamic acid
harmaline	chemical drug		0.0205	L-glutamic acid
3,7-dimethyl-1-propargylxanthine	chemical reagent		0.0205	GABA
fluoroacetic acid	chemical toxicant		0.0205	ATP
oxalacetic acid	chemical - endogenous mammalian		0.0205	L-glutamic acid
dapsone	chemical drug		0.0205	ATP
2R,4R-4-aminopyrrolidine-2,4-dicarboxylic acid	chemical reagent		0.0205	L-glutamic acid
phosphocreatine	chemical - endogenous mammalian		0.0205	L-glutamic acid
nickel	chemical toxicant		0.0205	ATP
Ca2+	chemical - endogenous mammalian		0.0247	ATP,GABA,L-glutamic acid
EGF	growth factor		0.0281	ATP,GABA
N-acetyl-L-cysteine	chemical drug		0.0281	ATP,L-glutamic acid
R419	chemical reagent		0.0302	L-aspartic acid,L-glutamic acid
mito2HOBA	chemical reagent		0.0306	ATP
hyaluronic acid	chemical - endogenous mammalian		0.0306	ATP
nitrite	chemical - endogenous mammalian		0.0306	ATP
pCPT-cAMP	chemical - kinase inhibitor		0.0306	ATP
Creb	group		0.0306	ATP
arginase	group		0.0306	L-proline
Pde	group		0.0306	ATP
MCU	ion channel		0.0306	ATP
OPA1	enzyme		0.0306	ATP
SLC6A8	transporter		0.0306	ATP
FITM2	enzyme		0.0306	ATP
PLCB2	enzyme		0.0306	ATP
RYR1	ion channel		0.0306	ATP
CACNA1H	ion channel		0.0306	ATP
NUAK1	kinase		0.0306	ATP
PLCB3	enzyme		0.0306	ATP
FBP1	phosphatase		0.0306	ATP
GLRX2	enzyme		0.0306	ATP
MARK2	kinase		0.0306	ATP
EGR1	transcription regulator		0.0306	GABA
PINK1	kinase		0.0306	ATP
IRF3	transcription regulator		0.0306	spermidine
ALDOA	enzyme		0.0306	ATP
AQP4	transporter		0.0306	L-glutamic acid
FOS	transcription regulator		0.0306	GABA
ABCC3	transporter		0.0306	folic acid
NDUFS4	enzyme		0.0306	ATP
DDC	enzyme		0.0306	putrescine
TWNK	enzyme		0.0306	ATP
GAPDH	enzyme		0.0306	ATP
PDX1	transcription regulator		0.0306	ATP
MEF2D	transcription regulator		0.0306	ATP
superoxide	chemical - endogenous mammalian		0.0306	ATP
sulpiride	chemical drug		0.0306	GABA
ifosfamide	chemical drug		0.0306	NAD+
monensin	chemical - endogenous non-mammalian		0.0306	ATP
mefenamic acid	chemical drug		0.0306	ATP
rolipram	chemical drug		0.0306	NAD+
isoniazid	chemical drug		0.0306	GABA
flufenamic acid	chemical drug		0.0306	ATP
KU-55933	chemical drug		0.0306	ATP
bestatin	chemical drug		0.0306	ATP
diazepam	chemical drug		0.0306	L-glutamic acid
SKF-38393	chemical reagent		0.0306	GABA
pentachlorophenol	chemical toxicant		0.0306	ATP
sodium cyanide	chemical reagent		0.0306	ATP
hypochlorous acid	chemical drug		0.0306	ATP
tocopherol	chemical drug		0.0306	L-glutamic acid
pilocarpine	chemical drug		0.0306	L-glutamic acid
bicuculline	chemical - endogenous non-mammalian		0.0306	GABA
tetrandrine	chemical drug		0.0306	ATP
apomorphine	chemical drug		0.0306	GABA
honokiol	chemical - endogenous non-mammalian		0.0306	ATP
high erucic acid rapeseed oil	chemical reagent		0.0306	acetyl-coenzyme A
auranofin	chemical drug		0.0306	ATP
promegestone	chemical drug		0.0306	NAD+
cannabidiol	chemical drug		0.0306	GABA
resveratrol	chemical drug		0.0345	ATP,NAD+
valproic acid	chemical drug		0.0345	folic acid,L-glutamic acid
cyclosporin A	biologic drug		0.039	ATP,L-glutamic acid
octanoic acid	chemical - endogenous mammalian		0.0406	acetyl-coenzyme A
8-bromoguanosine 3',5'-cyclic monophosphate	chemical reagent		0.0406	ATP
Rp-cAMPS	chemical - kinase inhibitor		0.0406	L-glutamic acid
MBOAT4	enzyme		0.0406	ATP
apyrase	group		0.0406	ATP
ticrynafen	chemical drug		0.0406	uric acid
SLC25A27	transporter		0.0406	ATP
ADH5	enzyme		0.0406	folic acid
hemoglobin	complex		0.0406	ATP
VHL	transcription regulator		0.0406	ATP
ABCC2	transporter		0.0406	folic acid
TERT	enzyme		0.0406	ATP
AKR1A1	enzyme		0.0406	phosphoenolpyruvate
ASS1	enzyme		0.0406	L-aspartic acid
CXCL12	cytokine		0.0406	GABA
ABCB1	transporter		0.0406	ATP
GRIA1	ion channel		0.0406	L-glutamic acid
OGG1	enzyme		0.0406	ATP
ABCG2	transporter		0.0406	uric acid
S100A1	other		0.0406	ATP
SLC9A1	ion channel		0.0406	ATP
ABCC8	transporter		0.0406	GABA
SLC25A12	transporter		0.0406	ATP
SLC4A4	transporter		0.0406	ATP
MTHFR	enzyme		0.0406	folic acid
BCAT1	enzyme		0.0406	L-glutamic acid
RELA	transcription regulator		0.0406	ATP
GAST	other		0.0406	ADP
P2RX7	ion channel		0.0406	ATP
SREBF2	transcription regulator		0.0406	ATP
oligomycin	chemical - endogenous non-mammalian		0.0406	ATP
raclopride	chemical drug		0.0406	GABA
quinolinic acid	chemical - endogenous mammalian		0.0406	L-glutamic acid
L-lactic acid	chemical - endogenous mammalian		0.0406	GABA
lipid	chemical - endogenous mammalian		0.0406	ATP
vitamin K3	chemical drug		0.0406	ATP
10,12-tricosadiynoic acid	chemical reagent		0.0406	acetyl-coenzyme A
carnosine	chemical - endogenous mammalian		0.0406	L-glutamic acid
ursolic acid	chemical drug		0.0406	ATP
scopoletin	chemical - endogenous non-mammalian		0.0406	uric acid
iron	chemical - endogenous mammalian		0.0406	ATP

## Sheet: MIASERPINB3
Table S6. Predicted regulators using metabolome datasets. Related to Figure S4 and Figure 6. Predicted "regulators" in MIA PaCa-2 SERPINB3-overexpressing cells
Upstream Regulator	Molecule Type	Activation z-score	p-value of overlap	Target Molecules in Dataset
CA9	enzyme	3.464	1.3e-17	glycine,L-alanine,L-arginine,L-asparagine,L-aspartic acid,L-histidine,L-isoleucine,L-leucine,L-phenylalanine,L-serine,L-tyrosine,L-valine
MYC	transcription regulator	3	1.44e-07	ADP,AMP,ATP,cis-aconitic acid,citric acid,GDP,glucose-6-phosphate,glycine,GTP
SIX1	transcription regulator	2.333	7.38e-10	AMP,ATP,citric acid,L-arginine,L-aspartic acid,L-carnitine,pyruvic acid,sn-glycerol-3-phosphate,spermidine,UDP-D-glucose
HNF1B	transcription regulator	2.236	2.71e-05	AMP,ATP,glycine,L-aspartic acid,L-tyrosine
lipopolysaccharide	chemical drug	2.236	0.00845	ATP,citric acid,D-ribose-5-phosphate,fructose-6-phosphate,glucose-6-phosphate,pyruvic acid,sn-glycerol-3-phosphate
HDAC11	transcription regulator	2.2	1.53e-07	ATP,citric acid,L-arginine,L-asparagine,pyruvic acid
GCG	other	2.186	1.25e-05	adenosine,ADP,AMP,ATP,S-adenosylmethionine
D-glucose	chemical - endogenous mammalian	2.084	1.39e-07	ADP,ATP,citric acid,D-ribose-5-phosphate,fructose-6-phosphate,GDP,glucose-6-phosphate,GTP,L-aspartic acid,pyruvic acid,sn-glycerol-3-phosphate
GATA4	transcription regulator	2	0.000925	ATP,L-histidine,L-phenylalanine,L-tyrosine
ICMT	enzyme	2	1.59e-05	ATP,citric acid,GTP,pyruvic acid
ERBB2	kinase	2	0.000128	ATP,choline,glycine,GTP
MMP11	peptidase	1.987	0.000165	choline,glycine,L-phenylalanine,L-tyrosine
AQP7	transporter	1.961	0.00104	L-aspartic acid,NADP,S-adenosylmethionine,spermidine,trans-4-hydroxy-L-proline
CD274	enzyme	1.414	2.6e-07	adenosine,ADP,ATP,choline,L-aspartic acid,NADP,pyruvic acid
PKM	kinase	1.179	3.66e-05	ATP,L-lactic acid,pyruvic acid,UDP-D-glucose
GPD2	enzyme	1.067	5.21e-05	ADP,AMP,ATP,sn-glycerol-3-phosphate
UCP1	transporter	0.762	0.00232	ATP,glycine,L-serine,spermidine
NPM1-ALK	fusion gene/product	0.762	0.00107	adenosine,ADP,AMP,ATP
NDP	growth factor	0.447	1.53e-07	citric acid,glycine,L-aspartic acid,L-serine,pyruvic acid
2-deoxyglucose	chemical drug	0.053	0.000262	adenosine,AMP,ATP,spermidine
GSKJ4	chemical reagent	0	1.82e-08	ADP,D-ribose-5-phosphate,glycine,L-aspartic acid,L-histidine,L-phenylalanine,L-serine,L-tyrosine,pyruvic acid,UDP-D-glucose
MIEF2	other	-0.283	9.71e-05	ATP,citric acid,fructose-6-phosphate,glucose-6-phosphate
NDUFA4L2	enzyme	-0.447	5.48e-07	ADP,AMP,ATP,D-ribose-5-phosphate,fructose-6-phosphate
IL37	cytokine	-0.816	4.35e-07	citric acid,D-ribose-5-phosphate,GDP,glycine,L-phenylalanine,L-serine,pyruvic acid
hydrogen peroxide	chemical - endogenous mammalian	-1	0.00914	ATP,GTP,NADP,pyruvic acid
PFKFB2	kinase	-1	5.44e-06	fructose-6-phosphate,glucose-6-phosphate,L-aspartic acid,L-leucine
butyric acid	chemical - endogenous mammalian	-1	0.000793	ATP,fructose-6-phosphate,glucose-6-phosphate,NADP
CPT1B	enzyme	-1.5	3.29e-19	adenosine,AMP,ATP,coenzyme A,fructose-6-phosphate,glycine,GMP,L-arginine,L-asparagine,L-aspartic acid,L-histidine,L-isoleucine,L-leucine,L-phenylalanine,L-tyrosine,L-valine
NCGC00378430	chemical reagent	-1.633	7.38e-10	AMP,ATP,citric acid,L-arginine,L-aspartic acid,L-carnitine,pyruvic acid,sn-glycerol-3-phosphate,spermidine,UDP-D-glucose
CHKA	kinase	-1.723	4.35e-07	adenosine,ADP,ATP,choline,L-aspartic acid,NADP,pyruvic acid
doxorubicin	chemical drug	-1.987	0.0026	ATP,choline,S-adenosylmethionine,spermidine
CTH	enzyme	-2	5.21e-05	D-ribose-5-phosphate,fructose-6-phosphate,pyruvic acid,sn-glycerol-3-phosphate
GNMT	enzyme	-2	0.000209	glycine,L-serine,S-adenosylmethionine,spermidine
afatinib	chemical drug	-3.464	1.47e-09	AMP,choline,fructose-6-phosphate,glycine,L-aspartic acid,L-histidine,L-phenylalanine,L-serine,L-tyrosine,spermidine,trans-4-hydroxy-L-proline,UDP-D-glucose
sirolimus	chemical drug	-3.606	1.46e-09	AMP,ATP,choline,fructose-6-phosphate,glycine,L-aspartic acid,L-histidine,L-phenylalanine,L-serine,L-tyrosine,spermidine,trans-4-hydroxy-L-proline,UDP-D-glucose
NP627	chemical reagent		0.0177	ATP
acetyl-coenzyme A	chemical - endogenous mammalian		0.0177	citric acid
alpha,beta-methyleneadenosine 5'-triphosphate	chemical reagent		0.035	adenosine
cyclic AMP	chemical - endogenous mammalian		0.0029	adenosine,AMP,ATP
adenosine	chemical - endogenous mammalian		0.0151	adenosine,ATP
guanosine	chemical - endogenous mammalian		0.000899	adenosine,GTP
pentostatin	chemical drug		0.0177	adenosine
adenine	chemical - endogenous mammalian		0.000756	ADP,AMP,ATP
8-cyclopentyl-1,3-dipropylxanthine	chemical reagent		0.035	adenosine
isobutylmethylxanthine	chemical toxicant		0.00199	adenosine,ATP,GTP
glycine	chemical - endogenous mammalian		0.000996	ATP,glycine,L-serine
L-serine	chemical - endogenous mammalian		0.00178	glycine,L-serine
glutamine	chemical - endogenous mammalian		0.00702	ATP,citric acid,L-aspartic acid
glycerophosphoric acid	chemical - endogenous mammalian		0.000899	ATP,pyruvic acid
nitrate	chemical - endogenous mammalian		0.035	L-arginine
usnic acid	chemical - endogenous non-mammalian		0.0177	ATP
IMPDH	group		0.0177	GTP
fasnall	chemical reagent		0.0176	AMP,citric acid,spermidine
ATP	chemical - endogenous mammalian		0.00403	adenosine,ATP,pyruvic acid
dexamethasone	chemical drug		0.0431	ATP,pyruvic acid,S-adenosylmethionine
MICU1	other		0.0177	ATP
MBOAT4	enzyme		0.00178	ATP,pyruvic acid
methyl pyruvate	chemical reagent		0.035	ATP
SHISA3	other		0.0177	GTP
Ginkgo biloba	chemical drug		0.035	ATP
JINK1/2	group		0.035	ATP
Thioredoxin reductase	group		0.0177	ATP
creatine kinase	group		0.0177	ATP
apyrase	group		0.00178	adenosine,ATP
RAS	group		0.00794	ATP,choline
glutathione peroxidase	group		0.035	ATP
CK1	group		0.0177	ATP
niclosamide	chemical drug		0.0177	ATP
NIK	group		0.0177	ATP
hexestrol bis(diethylaminoethyl ether)	chemical toxicant		0.0177	ATP
triacetin	chemical toxicant		0.0177	ATP
etretinate	chemical drug		0.0177	L-histidine
diosmetin	chemical - endogenous non-mammalian		0.0177	ATP
bromethalin	chemical toxicant		0.0177	ATP
lewisite	chemical toxicant		0.0177	ATP
tolfenamic acid	chemical drug		0.0177	ATP
Mitochondrial complex 1	complex		0.035	ATP
ATP synthase	complex		0.0177	ATP
cytochrome-c oxidase	other		0.0177	ATP
UQCC3	other		0.0177	ATP
RCC1	other		0.0177	GTP
HEPES	chemical reagent		0.0177	ATP
piracetam	chemical drug		0.035	ATP
acemetacin	chemical drug		0.0177	ATP
ribavirin-5'-phosphate	chemical drug		0.0177	GTP
PFKFB4	kinase		9.74e-05	adenosine,D-ribose-5-phosphate,glucose-6-phosphate
CAB39L	kinase		0.035	ATP
cytochrome C	group		0.0177	ATP
TNS1	other		0.0177	GTP
UQCC2	other		0.0177	ATP
SQSTM1	transcription regulator		0.035	ATP
OLFM4	other		0.035	ATP
TMX1	enzyme		0.0177	ATP
METTL3	enzyme		0.0177	ATP
FXN	kinase		0.035	ATP
AMPD2	enzyme		0.0177	AMP
SH2D5	other		0.0177	GTP
PTPMT1	phosphatase		0.035	ATP
BHMT	enzyme		0.0151	choline,S-adenosylmethionine
TKTL1	enzyme		0.035	fructose-6-phosphate
SIRT7	enzyme		0.0177	ATP
FAM3A	other		0.035	ATP
MT-TL1	other		0.0177	ATP
MT-RNR1	other		0.0177	ATP
SIRT3	enzyme		0.0349	ATP,L-lactic acid
FAT1	other		0.0177	L-aspartic acid
STOML2	other		0.035	ATP
Lao1	enzyme		2e-05	L-leucine,L-phenylalanine,L-tyrosine
CHCHD5	other		0.0177	ATP
daporinad	chemical drug		0.035	ATP
KDM2B	enzyme		0.0177	ATP
ENTPD2	enzyme		0.035	ATP
MT-TE	other		0.0177	ATP
GAPDHS	enzyme		0.0177	ATP
ZC3H10	other		3.21e-12	AMP,ATP,D-ribose-5-phosphate,fructose-6-phosphate,glucose-6-phosphate,L-aspartic acid,L-phenylalanine,L-tyrosine,NADP,pyruvic acid
GJB6	transporter		0.035	ATP
YTHDF2	other		0.0177	ATP
SLC25A47	other		0.0177	ATP
G6PC3	phosphatase		0.00293	ATP,glucose-6-phosphate
SLC25A25	transporter		0.035	ATP
MT-TI	other		0.0177	ATP
AMPD1	enzyme		0.0177	AMP
NDUFAF1	other		0.0177	ATP
MRPS5	other		0.0177	ATP
3-acetylpyridine	chemical toxicant		0.0177	ATP
SRR	enzyme		0.0177	pyruvic acid
PHOSPHO1	enzyme		0.0177	ATP
LETM1	transporter		0.0177	ATP
SLC25A23	transporter		5.05e-06	ADP,AMP,ATP
FNIP1	other		0.0177	ATP
CUEDC2	other		0.00435	citric acid,glucose-6-phosphate
TOP1MT	enzyme		0.035	ATP
BPNT2	enzyme		0.0177	AMP
ATP13A2	transporter		0.035	ATP
DRAM1	other		0.035	ATP
CHCHD6	other		0.0177	ATP
IL12 (family)	group		0.035	ATP
NAT8L	enzyme		0.0177	ATP
N-propyl bromide	chemical reagent		0.0151	L-aspartic acid,L-serine
dynasore	chemical reagent		0.035	ATP
Cyct	other		0.0177	ATP
estrogen receptor	group		0.0209	citric acid,pyruvic acid
EIF2B5	translation regulator		0.000168	ATP,GTP,L-aspartic acid
landiolol	chemical drug		0.035	ATP
ATP7B	transporter		0.0179	citric acid,pyruvic acid
HMOX2	enzyme		0.035	ATP
PAH	enzyme		0.035	L-phenylalanine
SH3GLB1	enzyme		0.0177	ATP
UCP3	transporter		0.00794	ADP,ATP
triphenyltin chloride	chemical reagent		0.035	ATP
G6PD	enzyme		0.00241	adenosine,glucose-6-phosphate,spermidine
GATA2	transcription regulator		0.0177	GTP
UCP2	transporter		0.0311	ATP,citric acid
CSF1	cytokine		0.0349	glycine,L-serine
SLC6A9	transporter		0.0177	glycine
MPIG6B	other		0.0177	ATP
SIRT2	transcription regulator		0.0177	ATP
GLS	enzyme		0.00794	citric acid,L-aspartic acid
APBA3	transporter		0.035	ATP
AKAP11	other		0.0177	ATP
CDK1	kinase		0.0177	ATP
ATP5F1B	transporter		0.0177	ATP
ROCK2	kinase		0.00293	ATP,glucose-6-phosphate
MCL1	transporter		0.035	ATP
CD37	other		0.0177	adenosine
TRPM2	ion channel		0.0177	ATP
CACNA1G	ion channel		0.035	ATP
RAB27A	enzyme		0.00293	ADP,ATP
GCK	kinase		0.0275	fructose-6-phosphate,glucose-6-phosphate
Abcb1b	transporter		0.035	ATP
SLC16A1-AS1	other		0.0177	ATP
LINC01234	other		0.000303	glycine,L-serine
(-)-arctigenin	chemical reagent		0.035	ATP
ACOX1	enzyme		0.035	L-carnitine
MTOR	kinase		0.0101	choline,glucose-6-phosphate
PCK1	kinase		0.00161	ATP,citric acid,pyruvic acid
CCNB1	kinase		0.0177	ATP
IL3	cytokine		0.0101	ADP,ATP
BCL2L2	other		0.0177	ATP
SLC16A1	transporter		4.93e-05	ATP,pyruvic acid,sn-glycerol-3-phosphate
MPZ	other		0.0177	ATP
MMP14	peptidase		0.035	ATP
MYOF	other		0.035	ATP
ACP3	phosphatase		0.035	adenosine
HSD17B10	enzyme		0.0177	ATP
PTPN2	phosphatase		0.035	ATP
ACSS2	enzyme		0.035	ATP
TERT	enzyme		0.00178	ATP,GTP
ENO1	enzyme		0.0177	ATP
UGP2	enzyme		0.0177	UDP-D-glucose
mir-302	microRNA		0.00293	L-aspartic acid,pyruvic acid
miR-7a-5p (and other miRNAs w/seed GGAAGAC)	mature microRNA		0.0177	ATP
mir-7	microRNA		0.035	ATP
miR-202-3p (and other miRNAs w/seed GAGGUAU)	mature microRNA		0.035	glucose-6-phosphate
miR-125b-5p (and other miRNAs w/seed CCCUGAG)	mature microRNA		0.035	L-tyrosine
miR-142-3p (and other miRNAs w/seed GUAGUGU)	mature microRNA		0.0177	ATP
mir-145	microRNA		0.035	ATP
E4F1	transcription regulator		0.035	citric acid
PIM1	kinase		0.0177	ATP
STK4	kinase		0.0177	GTP
SOX6	transcription regulator		0.0177	ATP
CHEK2	kinase		0.035	ATP
FERMT2	other		0.0177	adenosine
NMNAT1	enzyme		0.035	ATP
SREBF1	transcription regulator		0.0349	ATP,citric acid
NQO1	enzyme		0.000996	ATP,NADP,pyruvic acid
CSF3	cytokine		0.0151	ATP,glucose-6-phosphate
DPYSL4	enzyme		0.0177	ATP
PER2	transcription regulator		0.00241	ATP,choline,glycine
KALRN	kinase		0.0177	GTP
WZ-4002	chemical drug		0.0177	ATP
EGFR	kinase		9.76e-08	AMP,choline,fructose-6-phosphate,glycine,L-aspartic acid,L-histidine,L-phenylalanine,L-serine,L-tyrosine,spermidine,trans-4-hydroxy-L-proline,UDP-D-glucose
MACC1-AS1	other		0.0177	ATP
UBQLN1	other		0.0177	ATP
FSTL1	other		0.035	ATP
HAS2	enzyme		0.035	ATP
NCOA3	transcription regulator		0.00293	adenosine,D-ribose-5-phosphate
PAX5	transcription regulator		0.0177	ATP
TP73	transcription regulator		0.000266	ATP,glycine,L-serine
SLC29A1	transporter		0.0177	adenosine
BCKDHB	enzyme		0.0177	ATP
NT5E	phosphatase		0.0177	adenosine
SLC1A2	transporter		0.00178	ATP,L-aspartic acid
TINF2	other		0.0177	ATP
SOCS3	phosphatase		0.035	ATP
MT-ATP6	transporter		0.0177	ATP
SAT1	enzyme		0.00794	S-adenosylmethionine,spermidine
FGFR1	kinase		0.0177	ATP
MGAT5	enzyme		0.000899	fructose-6-phosphate,glucose-6-phosphate
gedatolisib	chemical drug		0.035	glucose-6-phosphate
archazolid B	chemical - endogenous non-mammalian		0.0177	ATP
NME2	kinase		0.035	GTP
STK11	kinase		0.000996	ATP,choline,glycine
MAT2A	enzyme		0.0177	S-adenosylmethionine
HNF1A	transcription regulator		0.0209	ATP,citric acid
TFAM	transcription regulator		0.0177	ATP
KCNMB4	ion channel		0.0177	ATP
SPAG1	other		0.0177	ATP
AMPD3	enzyme		0.0177	ATP
CCN2	growth factor		0.035	ATP
PAX4	transcription regulator		0.035	ATP
PDK1	kinase		0.035	ATP
ACE	peptidase		0.000756	ATP,cis-aconitic acid,citric acid
PIM2	kinase		0.0177	ATP
PIM3	kinase		0.0177	ATP
FER	kinase		0.0177	ATP
PTCD1	other		0.0177	ATP
ATP5MF-PTCD1	other		0.0177	ATP
IKZF1	transcription regulator		0.0177	ATP
ACHE	enzyme		0.035	ATP
NNT	enzyme		0.0311	citric acid,pyruvic acid
PTP4A2	phosphatase		0.035	ATP
SIRT1	transcription regulator		0.0275	ATP,GTP
SLC25A12	transporter		0.00602	ATP,L-aspartic acid
PFKFB1	kinase		0.0125	fructose-6-phosphate,glucose-6-phosphate
MPI	enzyme		0.0177	ATP
RPTOR	other		0.0101	glycine,L-serine
VCP	enzyme		0.0177	ATP
HTT	transcription regulator		0.0121	adenosine,ATP,choline,glycine
MYO9B	enzyme		0.0177	GTP
IL13	cytokine		0.0388	adenosine,L-arginine
LRPPRC	other		0.0177	ATP
RHO	G-protein coupled receptor		0.0177	ATP
ADK	kinase		2e-05	ADP,AMP,ATP
MAP1LC3B	other		0.0177	ATP
EEF2K	kinase		0.0177	ATP
ALDOA	enzyme		0.000899	ATP,pyruvic acid
ENTPD1	enzyme		0.00435	adenosine,ATP
MS4A1	other		0.000899	fructose-6-phosphate,pyruvic acid
IFNG	cytokine		0.0319	adenosine,ATP,choline
TMBIM6	other		0.0177	ATP
SHMT1	enzyme		0.035	S-adenosylmethionine
VDAC1	ion channel		0.00293	ADP,ATP
CUL4B	other		0.0177	ATP
CD47	transmembrane receptor		0.035	ATP
PDHA1	enzyme		0.0177	ATP
EGF	growth factor		0.0162	ATP,citric acid,GTP
KRT8	other		0.0177	ATP
ACTB	other		0.0177	ATP
CITED2	transcription regulator		0.0177	ATP
AHCY	enzyme		0.035	S-adenosylmethionine
IL1RL1	transmembrane receptor		0.035	ATP
PASK	kinase		0.0177	ATP
MLS-0038949	chemical reagent		0.0177	adenosine
IP6K2	kinase		0.035	ATP
G6PC1	phosphatase		0.0151	ATP,glucose-6-phosphate
GAA	enzyme		0.035	glucose-6-phosphate
NDUFS1	enzyme		0.035	ATP
LOC100359583/Ptma	other		0.0177	ATP
SLC29A2	transporter		0.0177	adenosine
LDHA	enzyme		0.035	ATP
Esrra	transcription regulator		0.035	ATP
FUS	transcription regulator		0.0177	ATP
H2BC21	other		0.0177	GTP
Nmnat3	enzyme		0.035	ATP
PRKN	enzyme		0.000996	ATP,fructose-6-phosphate,pyruvic acid
carotuximab	biologic drug		0.0177	ATP
NME1	kinase		0.0177	GTP
oligomycin A	chemical - endogenous non-mammalian		0.0177	ATP
dimethyl-alpha-ketoglutarate	chemical reagent		0.035	L-aspartic acid
ATP5MC1	transporter		0.0177	ATP
CYCS	enzyme		0.0177	ATP
CHCHD2	other		0.0177	ATP
SLC25A5	transporter		0.0177	ATP
ISCU	other		0.0177	citric acid
ONC-201	chemical drug		0.0177	ATP
gramicidin A	chemical reagent		0.0177	ATP
finerenone	chemical drug		0.0177	ATP
metalloproteinase inhibitor	chemical drug		0.0177	ATP
reactive oxygen species	chemical toxicant		0.0151	ATP,S-adenosylmethionine
nitroaspirin	chemical drug		0.0177	ATP
alpha-cyano-4-hydroxycinnamate	chemical reagent		0.035	ATP
methylnitronitrosoguanidine	chemical toxicant		0.00435	ADP,ATP
phosphoglycolate	chemical - endogenous mammalian		0.0177	glucose-6-phosphate
chlorpyrifos	chemical toxicant		0.00618	choline,L-aspartic acid,pyruvic acid
phenformin	chemical drug		0.0209	ATP,GTP
4,4'-diisothiocyanostilbene-2,2'-disulfonic acid	chemical drug		0.00435	ADP,ATP
mitoguazone	chemical drug		0.035	spermidine
fomepizole	chemical drug		0.0177	ATP
pimagedine	chemical drug		0.0179	ATP,L-arginine
dimethyl fumarate	chemical drug		0.035	ATP
3-nitropropionic acid	chemical toxicant		0.000209	AMP,ATP,GDP,GTP
methimazole	chemical drug		0.00403	cis-aconitic acid,citric acid,spermidine
trimethyltin	chemical reagent		0.0177	ATP
darifenacin	chemical drug		0.035	ATP
coenzyme Q10	chemical drug		0.00794	ATP,pyruvic acid
diflunisal	chemical drug		0.0177	ATP
geldanamycin	chemical drug		0.035	ATP
10-(6'-ubiquinonyl)decyltriphenylphosphonium	chemical drug		0.035	ATP
carbonyl cyanide p-(trifluoromethoxy)phenylhydrazone	chemical reagent		0.000394	adenosine,AMP,ATP
GF 120918	chemical reagent		0.035	ATP
CBR-5884	chemical reagent		0.0177	L-serine
everolimus	chemical drug		0.035	GTP
n-nitrosomethylbenzylamine	chemical toxicant		3.18e-06	AMP,D-ribose-5-phosphate,fructose-6-phosphate,glucose-6-phosphate,glycine,L-histidine,L-serine,L-tyrosine
pyruvic acid	chemical - endogenous mammalian		0.0388	ATP,citric acid
cerulenin	chemical drug		0.035	ATP
nocodazole	chemical reagent		0.035	spermidine
nigericin	chemical drug		0.035	ATP
dichloroacetic acid	chemical drug		0.00435	ATP,pyruvic acid
methotrexate	chemical drug		0.00435	adenosine,S-adenosylmethionine
hemicholinium 3	chemical reagent		0.035	ATP
BAY 41-2272	chemical reagent		0.035	ATP
amine	chemical - other		0.0177	ATP
nitazoxanide	chemical drug		0.0177	ATP
pegademase bovine	biologic drug		0.0177	adenosine
Hif	complex		0.0177	citric acid
isoproterenol	chemical drug		0.00241	adenosine,AMP,GTP
lovastatin	chemical drug		0.00468	ATP,GDP,GTP
erlotinib	chemical drug		0.00241	D-ribose-5-phosphate,glucose-6-phosphate,pyruvic acid
S0859	chemical reagent		0.0177	ATP
BCR-ABL1	fusion gene/product		0.00161	L-phenylalanine,L-tyrosine,pyruvic acid
modafinil	chemical drug		0.035	adenosine
SB 216763	chemical drug		0.0177	AMP
4-aminophenol	chemical - endogenous mammalian		9.74e-05	ADP,AMP,ATP
salirasib	chemical drug		0.0177	ATP
ammonium chloride	chemical drug		0.00794	ADP,ATP
PAX5-ETV6	fusion gene/product		0.0177	ATP
FGFR3-TACC3	fusion gene/product		0.0177	ATP
EPZ020411	chemical reagent		0.0177	ATP
GSK2837808A	chemical reagent		0.0101	L-histidine,L-phenylalanine
GSK2194069	chemical reagent		0.0208	AMP,citric acid,spermidine
manassantin B	chemical - endogenous non-mammalian		0.000303	AMP,ATP
R419	chemical reagent		0.011	L-aspartic acid,L-histidine,L-serine
dapansutrile	chemical drug		0.00602	ATP,citric acid
RK-33	chemical reagent		0.035	ATP
anhydrovitamin A	chemical reagent		0.035	ATP
cyanocobalamin	chemical - endogenous mammalian		0.0177	S-adenosylmethionine
castanospermine	chemical reagent		0.0177	glucose-6-phosphate
sappanone A	chemical - endogenous non-mammalian		0.035	GTP
T1001	chemical reagent		0.000303	adenosine,AMP
N-[N-(3,5-difluorophenacetyl-L-Ala)]-S-phenylglycine t-butyl ester	chemical - protease inhibitor		0.035	ATP
valinomycin	chemical reagent		0.0177	ATP
nucleotide	chemical - endogenous mammalian		0.0177	ATP
3,3'-diindolylmethane	chemical drug		0.0177	ATP
forskolin	chemical toxicant		0.0054	adenosine,ATP,GTP
fluoroacetic acid	chemical toxicant		0.035	ATP
2-oxoglutaric acid	chemical - endogenous mammalian		0.00794	citric acid,L-aspartic acid
mycophenolic acid	chemical drug		0.0177	GTP
NAD+	chemical - endogenous mammalian		0.00435	adenosine,ATP
3'-adenylic acid	chemical - endogenous mammalian		0.0177	adenosine
5-iodotubercidin	chemical - kinase inhibitor		0.035	adenosine
ribavirin	chemical drug		0.00293	ATP,GTP
dapsone	chemical drug		0.035	ATP
cycloleucine	chemical toxicant		0.035	S-adenosylmethionine
creatine	chemical - endogenous mammalian		0.00199	AMP,ATP,GDP
L-glucose	chemical - endogenous mammalian		0.0101	fructose-6-phosphate,glucose-6-phosphate
mannose	chemical - endogenous mammalian		0.0177	ATP
dihydroxyacetone	chemical - endogenous mammalian		0.035	glucose-6-phosphate
N-acetylglucosamine	chemical - endogenous mammalian		0.00178	fructose-6-phosphate,glucose-6-phosphate
nickel	chemical toxicant		0.035	ATP
tetrahydro-2-furancarboxylic acid	chemical reagent		0.00161	citric acid,L-aspartic acid,L-serine

## Sheet: BxPC-3 KO
Table S6. Predicted regulators using metabolome datasets. Related to Figure 6. Predicted "regulators" in BxPC-3 SERPINB3 knockout cells
Upstream Regulator	Molecule Type	Activation z-score	p-value of overlap	Target Molecules in Dataset
CA9	enzyme	-3.742	2.71e-24	cyclic AMP,glycine,L-arginine,L-glutamine,L-histidine,L-isoleucine,L-leucine,L-methionine,L-phenylalanine,L-serine,L-threonine,L-tryptophan,L-tyrosine,L-valine
GATA4	transcription regulator	-2.449	4.28e-07	L-histidine,L-lysine,L-methionine,L-phenylalanine,L-tryptophan,L-tyrosine
perfluorododecanoic acid	chemical reagent	-2.236	2.17e-06	L-histidine,L-methionine,L-phenylalanine,L-tryptophan,L-tyrosine
GSK2837808A	chemical reagent	-2.236	2.57e-08	L-histidine,L-lysine,L-methionine,L-phenylalanine,L-threonine
CL 316243	chemical drug	-2.197	3.74e-06	AMP,cyclic AMP,IMP,uric acid,xanthine
CD40	transmembrane receptor	-2.121	1.93e-08	aspartyl adenylate,cyclic AMP,IMP,L-lysine,L-methionine,L-phenylalanine,L-tyrosine,xanthine
UCP1	transporter	-2	0.000618	glycine,L-glutamic acid,L-serine,L-threonine
MYB	transcription regulator	-2	6.64e-07	glycine,L-glutamic acid,L-serine,L-tryptophan
MMP11	peptidase	-2	4.14e-05	glycine,L-glutamic acid,L-phenylalanine,L-tyrosine
gemcitabine	chemical drug	-2	0.00171	AMP,GMP,L-glutamic acid,succinic acid
ritonavir	chemical drug	-2	3.19e-05	creatinine,L-methionine,L-phenylalanine,L-threonine
BCR-ABL1	fusion gene/product	-2	1.79e-05	L-methionine,L-phenylalanine,L-tryptophan,L-tyrosine
zosuquidar	chemical drug	-2	3.88e-06	creatinine,L-methionine,L-phenylalanine,L-threonine
valspodar	biologic drug	-2	6.04e-06	creatinine,L-methionine,L-phenylalanine,L-threonine
TP73	transcription regulator	-1.982	1.32e-06	glycine,L-glutamic acid,L-serine,NADPH
ibrutinib	chemical drug	-1.941	2.1e-19	AMP,aspartyl adenylate,creatinine,glutathione disulfide,GMP,IMP,L-glutamic acid,L-lysine,L-methionine,L-phenylalanine,L-serine,L-threonine,L-tryptophan,L-tyrosine,succinic acid,uric acid,xanthine
MYC	transcription regulator	-1.89	2.65e-06	AMP,creatinine,glutathione disulfide,glycine,L-glutamic acid,L-tryptophan,succinic acid
lipopolysaccharide	chemical drug	-1.732	2.21e-06	AMP,creatinine,cyclic AMP,D-alpha-hydroxyglutarate,glutathione disulfide,GMP,L-glutamic acid,L-glutamine,L-methionine,L-threonine,L-tryptophan
AQP7	transporter	-1.203	8.57e-07	creatinine,glutathione disulfide,L-glutamic acid,L-methionine,NADPH,phosphocreatine,S-adenosylmethionine
GCG	other	-1.131	0.000122	AMP,cyclic AMP,L-glutamic acid,S-adenosylmethionine
D-glucose	chemical - endogenous mammalian	-1.122	0.000702	cyclic AMP,glutathione disulfide,L-glutamic acid,NADH,NADPH,succinic acid
L-methionine	chemical - endogenous mammalian	-1.117	1.29e-05	folic acid,glutathione disulfide,phosphocreatine,S-adenosylmethionine
NOS1	enzyme	-1	5.27e-05	creatinine,cyclic AMP,L-arginine,L-glutamic acid
liraglutide	biologic drug	-0.788	2.91e-10	creatinine,glycine,L-glutamic acid,L-histidine,L-lysine,L-methionine,L-phenylalanine,L-serine,L-threonine,L-tryptophan,L-tyrosine,succinic acid
HNF1B	transcription regulator	-0.64	1.44e-07	AMP,cyclic AMP,glycine,L-tyrosine,phosphocreatine,succinic acid
pilocarpine	chemical drug	-0.577	4.14e-05	AMP,IMP,L-glutamic acid,succinic acid
GSKJ4	chemical reagent	-0.535	4.21e-16	aspartyl adenylate,cyclic AMP,glutathione disulfide,glycine,L-glutamic acid,L-histidine,L-lysine,L-methionine,L-phenylalanine,L-serine,L-threonine,L-tryptophan,L-tyrosine,succinic acid
cisplatin	chemical drug	-0.412	0.014	creatinine,cyclic AMP,glutathione disulfide,S-adenosylmethionine
GCN2iB	chemical drug	0	8.2e-05	creatinine,L-methionine,L-valine,phosphocreatine
RPTOR	other	0	8.98e-06	glycine,L-glutamic acid,L-glutamine,L-serine
R419	chemical reagent	0	5.46e-07	L-glutamic acid,L-histidine,L-lysine,L-methionine,L-serine,L-threonine
melatonin	chemical - endogenous mammalian	0.084	0.000484	creatinine,cyclic AMP,L-arginine,NADH
adenine	chemical - endogenous mammalian	0.218	6.04e-06	AMP,creatinine,cyclic AMP,NADPH
SPP1	cytokine	0.762	8.2e-05	creatinine,cyclic AMP,L-glutamic acid,uric acid
hydrogen peroxide	chemical - endogenous mammalian	0.865	0.00258	cyclic AMP,glutathione disulfide,L-glutamic acid,NADH
TMT1B	enzyme	1	0.00171	glutathione disulfide,L-glutamic acid,L-lactic acid,L-methionine
N-acetyl-L-cysteine	chemical drug	1.016	0.000323	creatinine,cyclic AMP,glutathione disulfide,L-glutamic acid
IL37	cytokine	1.706	2.44e-11	glutathione disulfide,glycine,IMP,L-phenylalanine,L-serine,L-threonine,L-tryptophan,phosphocreatine,succinic acid
FDX1	transporter	1.998	6.08e-08	AMP,GMP,IMP,L-glutamic acid,L-serine,phosphocreatine,xanthine
Lao1	enzyme	2	1.95e-08	L-leucine,L-methionine,L-phenylalanine,L-tyrosine
HPD	enzyme	2	2.35e-06	L-glutamic acid,L-phenylalanine,L-tyrosine,succinic acid
CPT1B	enzyme	2	7.63e-22	AMP,glycine,GMP,IMP,L-arginine,L-glutamine,L-histidine,L-isoleucine,L-leucine,L-lysine,L-phenylalanine,L-threonine,L-tryptophan,L-tyrosine,L-valine,NADH
deoxycholate	chemical - endogenous mammalian	2.157	6.95e-08	AMP,cyclic AMP,glycine,GMP,L-glutamic acid,L-histidine,L-methionine,L-serine
GNMT	enzyme	2.236	1.62e-06	glutathione disulfide,glycine,L-methionine,L-serine,S-adenosylmethionine
GAC0001E5	chemical reagent	2.425	2.55e-07	AMP,glycine,IMP,L-glutamic acid,L-serine,L-tyrosine
SIRT5	enzyme	2.449	2.49e-08	glycine,L-glutamic acid,L-histidine,L-methionine,L-phenylalanine,L-tyrosine
CNR1	G-protein coupled receptor	2.449	1.63e-08	cyclic AMP,glycine,L-glutamic acid,L-histidine,L-methionine,L-serine
OGT	enzyme	3.162	6.81e-13	glycine,L-glutamic acid,L-histidine,L-lysine,L-methionine,L-phenylalanine,L-serine,L-threonine,L-tryptophan,L-tyrosine
afatinib	chemical drug	3.317	4.66e-10	AMP,glycine,L-glutamic acid,L-histidine,L-lysine,L-methionine,L-phenylalanine,L-serine,L-threonine,L-tryptophan,L-tyrosine
sirolimus	chemical drug	3.45	3.32e-10	AMP,creatinine,glycine,L-glutamic acid,L-histidine,L-lysine,L-methionine,L-phenylalanine,L-serine,L-threonine,L-tryptophan,L-tyrosine
sphingosylphosphocholine	chemical - endogenous mammalian		0.0487	cyclic AMP
11,12-epoxyeicosatrienoic acid	chemical - endogenous mammalian		0.0124	cyclic AMP
14,15-epoxyeicosatrienoic acid	chemical - endogenous mammalian		0.0124	cyclic AMP
5,6-epoxyeicosatrienoic acid	chemical - endogenous mammalian		0.0124	cyclic AMP
prostaglandin J2	chemical - endogenous mammalian		0.0367	cyclic AMP
ciprostene	chemical reagent		0.0124	cyclic AMP
beraprost	chemical drug		0.0246	cyclic AMP
epoprostenol	chemical - endogenous mammalian		0.0246	cyclic AMP
sulprostone	chemical drug		0.0246	cyclic AMP
dinoprost	chemical - endogenous mammalian		0.0487	cyclic AMP
prostaglandin E	chemical - endogenous mammalian		0.0124	cyclic AMP
20-hydroxyeicosatetraenoic acid	chemical - endogenous mammalian		0.0124	cyclic AMP
2',3'-dialdehyde ATP	chemical reagent		0.0246	cyclic AMP
cangrelor	chemical drug		0.0124	cyclic AMP
2-methylthio-ATP	chemical reagent		0.0246	cyclic AMP
ATP-gamma-S	chemical reagent		0.0246	cyclic AMP
3'-O-(4-benzoyl)benzoyladenosine 5'-triphosphate	chemical reagent		0.0487	cyclic AMP
cyclic ADP-ribose	chemical - endogenous mammalian		0.0367	cyclic AMP
cyclic AMP	chemical - endogenous mammalian		0.0201	AMP,cyclic AMP
cyclic GMP	chemical - endogenous mammalian		0.0367	cyclic AMP
UDP	chemical - endogenous mammalian		0.0367	cyclic AMP
N6-cyclopentyladenosine	chemical reagent		0.0367	cyclic AMP
2-chloro-N(6)cyclopentyladenosine	chemical reagent		0.0124	cyclic AMP
5-N-ethylcarboxamido adenosine	chemical reagent		0.0367	cyclic AMP
N(6)-(3-iodobenzyl)-5'-N-methylcarboxamidoadenosine	chemical drug		0.0367	cyclic AMP
2-chloroadenosine	chemical reagent		0.0124	cyclic AMP
adenosine	chemical - endogenous mammalian		0.00763	cyclic AMP,L-glutamic acid
guanosine	chemical - endogenous mammalian		0.0367	creatinine
inosine	chemical - endogenous mammalian		0.0246	uric acid
enprofylline	chemical drug		0.0124	cyclic AMP
istradefylline	chemical drug		0.000879	cyclic AMP,L-glutamic acid
8-(3-chlorostyryl)caffeine	chemical reagent		0.000149	cyclic AMP,L-glutamic acid
SQ 22536	chemical reagent		0.0367	cyclic AMP
adefovir	chemical drug		0.0124	cyclic AMP
SCH 58261	chemical reagent		0.000443	cyclic AMP,L-glutamic acid
propylthiouracil	chemical drug		0.0347	succinic acid,uric acid
buspirone	chemical drug		0.0124	cyclic AMP
(S)-4-carboxyphenylglycine	chemical reagent		0.0246	L-glutamic acid
kynurenine	chemical - endogenous mammalian		0.0246	L-glutamic acid
beta-alanine	chemical - endogenous mammalian		0.0246	cyclic AMP
glycine	chemical - endogenous mammalian		0.000353	creatinine,glycine,L-serine
L-arginine	chemical - endogenous mammalian		0.00147	creatinine,glutathione disulfide,L-glutamic acid
D-serine	chemical - endogenous mammalian		0.0487	creatinine
L-serine	chemical - endogenous mammalian		0.000879	glycine,L-serine
L-glutamic acid	chemical - endogenous mammalian		0.00293	creatinine,cyclic AMP,phosphocreatine
glutamine	chemical - endogenous mammalian		0.00293	cyclic AMP,L-glutamic acid,succinic acid
dextran sulfate	chemical drug		0.00216	L-glutamic acid,L-tryptophan
novobiocin	chemical drug		0.000879	L-glutamic acid,xanthine
neomycin	chemical drug		0.0367	creatinine
epi-androsterone	chemical - endogenous mammalian		0.0124	NADPH
beta-estradiol	chemical - endogenous mammalian		0.0217	creatinine,cyclic AMP,succinic acid
taurolithocholic acid	chemical - endogenous mammalian		0.0487	cyclic AMP
glycochenodeoxycholate	chemical - endogenous mammalian		0.0367	cyclic AMP
chenodeoxycholic acid	chemical - endogenous mammalian		0.0487	cyclic AMP
taurodeoxycholic acid	chemical - endogenous mammalian		0.0487	cyclic AMP
glycolithocholic acid	chemical - endogenous mammalian		0.0124	cyclic AMP
glycodeoxycholic acid	chemical - endogenous mammalian		0.0246	cyclic AMP
taurochenodeoxycholate	chemical - endogenous mammalian		0.0124	cyclic AMP
CP-55940	chemical reagent		0.0487	cyclic AMP
nitrate	chemical - endogenous mammalian		0.0246	L-arginine
TTP2515	chemical reagent		0.0246	cyclic AMP
NCGC00242364	chemical reagent		0.0246	cyclic AMP
dopamine D1 receptor	group		0.0246	cyclic AMP
1-stearoyl-lysophosphatidic acid	chemical - endogenous mammalian		0.0246	cyclic AMP
1-myristoyl-lysophosphatidic acid	chemical - endogenous mammalian		0.0246	cyclic AMP
1-palmitoyl-lysophosphatidic acid	chemical - endogenous mammalian		0.0246	cyclic AMP
ganglioside GT1	chemical - endogenous mammalian		0.0124	cyclic AMP
ganglioside GM3	chemical - endogenous mammalian		0.0124	cyclic AMP
ganglioside GD1b	chemical - endogenous mammalian		0.0124	cyclic AMP
ganglioside GQ1B	chemical - endogenous mammalian		0.0124	cyclic AMP
ganglioside GM1	chemical - endogenous mammalian		0.0124	cyclic AMP
prostaglandin E1	chemical - endogenous mammalian		0.0246	cyclic AMP
8-pCPT-2-O-Me-cAMP	chemical reagent		0.0367	cyclic AMP
Rp-cAMPS	chemical - kinase inhibitor		0.0487	L-glutamic acid
corticosterone	chemical - endogenous mammalian		0.0123	cyclic AMP,L-glutamic acid
tert-butyl hydroperoxide	chemical toxicant		0.0367	glutathione disulfide
Ck2 alpha	group		0.0124	cyclic AMP
Adenosine Receptor	group		0.0124	cyclic AMP
TVB-3166	chemical reagent		0.0134	AMP,cyclic AMP,L-glutamic acid
AGI5198	chemical reagent		0.0124	D-alpha-hydroxyglutarate
monooleylphosphatidic acid	chemical - endogenous mammalian		0.0246	cyclic AMP
1-O-hexadecyl-2-N-methylcarbamol-sn-glycerol-3-phosphocholine	chemical - endogenous mammalian		0.0367	cyclic AMP
1-palmitoyl-2-arachidonyl-sn-glycero-3-phosphorylcholine	chemical - endogenous mammalian		0.0487	cyclic AMP
pCPT-cAMP	chemical - kinase inhibitor		0.0367	cyclic AMP
dexamethasone	chemical drug		0.0172	cyclic AMP,NADPH,S-adenosylmethionine
budesonide	chemical drug		0.0124	cyclic AMP
methyl jasmonate	chemical - endogenous non-mammalian		0.0124	folic acid
rebemadlin	chemical reagent		0.0124	cyclic AMP
fluorofenidone	chemical reagent		0.0246	creatinine
GPR161	G-protein coupled receptor		0.0124	cyclic AMP
C2CD5	other		0.0367	cyclic AMP
GEBR-7b	chemical reagent		0.0124	cyclic AMP
darbepoetin alfa	biologic drug		0.0124	creatinine
Mellitin	chemical - endogenous non-mammalian		0.0124	L-glutamic acid
Tetanospasmin	chemical - endogenous non-mammalian		0.0124	L-glutamic acid
AKAP5	other		0.0124	cyclic AMP
rasburicase	biologic drug		0.0124	uric acid
ranolazine	chemical drug		0.0124	cyclic AMP
tolvaptan	chemical drug		0.0124	cyclic AMP
PK2	chemical reagent		0.0246	cyclic AMP
(S)-alpha-chlorohydrin	chemical toxicant		0.0246	cyclic AMP
MLS-573151	chemical reagent		0.0246	cyclic AMP
DPTA-NONOate	chemical reagent		0.0246	cyclic AMP
AKT inhibitor VIII	chemical reagent		0.0124	cyclic AMP
RS 67333	chemical reagent		0.0124	cyclic AMP
pasireotide	biologic drug		0.0246	cyclic AMP
trans-cinnamaldehyde	chemical drug		0.0246	cyclic AMP
2-phosphoglyceric acid	chemical - endogenous mammalian		0.0124	NADPH
vitamin E	chemical drug		0.016	creatinine,glutathione disulfide
dehydroascorbic acid	chemical - endogenous mammalian		0.0367	cyclic AMP
G protein alpha i	group		0.0367	cyclic AMP
Ggt	group		0.00216	glycine,L-glutamic acid
CaMKII	complex		0.0487	cyclic AMP
BDKR	group		0.0124	cyclic AMP
apyrase	group		0.0487	creatinine
Calmodulin	group		0.0487	cyclic AMP
Ubiquitin	group		0.0124	cyclic AMP
Pde	group		0.0367	cyclic AMP
NFAT (complex)	complex		0.0124	L-glutamic acid
8-hydroxy-4-methyoxy-1-naphthalene-carboxaldehyde	chemical reagent		0.0367	succinic acid
heparan sulfate octadecasaccharide	chemical reagent		0.0246	creatinine
atractylon	chemical - endogenous non-mammalian		0.0367	cyclic AMP
MHC Class II (complex)	complex		0.0367	cyclic AMP
A-769662	chemical reagent		0.0487	cyclic AMP
2,2',4,4'-tetrabromodiphenyl ether	chemical reagent		0.0246	cyclic AMP
doramapimod	chemical drug		0.0124	creatinine
ticrynafen	chemical drug		0.0487	uric acid
levmetamfetamine	chemical drug		0.0124	cyclic AMP
etretinate	chemical drug		0.0124	L-histidine
IH636 grape seed proanthocyanidin extract	chemical drug		0.0487	creatinine
oleanolic acid	chemical - endogenous non-mammalian		0.0223	cyclic AMP,xanthine
Insulin	group		0.0253	cyclic AMP,L-glutamic acid,phosphocreatine
NPS	other		0.0246	cyclic AMP
UQCC3	other		0.000267	AMP,GMP,NADH
grapiprant	chemical drug		0.0124	cyclic AMP
V2006	chemical drug		0.0124	cyclic AMP
aminoglycoside	chemical drug		0.0124	creatinine
UCA1	other		8.98e-06	glycine,L-glutamic acid,L-serine,succinic acid
2-dimethylamino-4,5,6,7-tetrabromo-1H-benzimidazole	chemical - kinase inhibitor		0.0124	cyclic AMP
azelnidipine	chemical drug		0.0487	creatinine
camostat	chemical drug		0.0124	creatinine
natriuretic peptide derivative	biologic drug		0.0124	cyclic AMP
HCAR2	G-protein coupled receptor		0.0367	cyclic AMP
SLC4A5	transporter		0.0367	creatinine
mirabegron	chemical drug		0.0246	cyclic AMP
MRAP2	other		0.0124	cyclic AMP
SLC31A2	transporter		0.0124	cyclic AMP
trypsin	group		0.0367	cyclic AMP
OR51E2	G-protein coupled receptor		0.0246	cyclic AMP
shikonin	chemical drug		0.0487	L-lactic acid
FTO	enzyme		0.0246	cyclic AMP
PANK2	kinase		0.0487	NADH
DRD3	G-protein coupled receptor		0.0367	cyclic AMP
Beta Arrestin	group		0.0124	cyclic AMP
Vacuolar H+ ATPase	complex		5.86e-05	L-glutamic acid,L-phenylalanine,L-threonine
GPR3	G-protein coupled receptor		0.0124	cyclic AMP
SLC46A1	transporter		0.0124	folic acid
GNAT3	enzyme		0.0246	cyclic AMP
HTR7	G-protein coupled receptor		0.0246	cyclic AMP
ATP6AP2	transporter		0.0246	cyclic AMP
SLC14A1	transporter		0.0487	creatinine
LGALS12	other		0.0367	cyclic AMP
SLC39A9	transporter		0.0124	cyclic AMP
RPGRIP1L	other		0.0124	cyclic AMP
ADCY8	enzyme		0.0124	cyclic AMP
NPAS4	transcription regulator		0.0124	cyclic AMP
ARHGAP15	other		0.0124	creatinine
C1QTNF1	other		0.0246	cyclic AMP
APLNR	G-protein coupled receptor		0.0246	cyclic AMP
UPK3A	other		0.0246	creatinine
GPR65	G-protein coupled receptor		0.0124	cyclic AMP
MTR	enzyme		0.0246	L-methionine
FBLN7	other		0.0246	creatinine
FAH	enzyme		0.0246	creatinine
GPR12	G-protein coupled receptor		0.0487	cyclic AMP
PANX1	transporter		0.0367	creatinine
OIT3	other		0.0124	uric acid
MRAP	other		0.0367	cyclic AMP
AMPD2	enzyme		0.0124	AMP
Gpcr	group		0.0246	cyclic AMP
TET2	enzyme		0.0367	NADPH
LPAR5	G-protein coupled receptor		0.0124	cyclic AMP
SLC39A14	transporter		0.0246	cyclic AMP
PANX3	other		0.0124	cyclic AMP
SUCNR1	G-protein coupled receptor		0.0246	cyclic AMP
CYB5R4	enzyme		0.0246	glutathione disulfide
MRGPRD	G-protein coupled receptor		0.0124	cyclic AMP
MDH1	enzyme		0.0124	NADPH
AASS	enzyme		0.0246	L-lysine
PGAM5	enzyme		0.0124	NADPH
OR51E1	G-protein coupled receptor		0.0124	cyclic AMP
SPTLC3	enzyme		0.0367	L-serine
HRH3	G-protein coupled receptor		0.0487	cyclic AMP
TAAR1	G-protein coupled receptor		0.0246	cyclic AMP
MYOC	other		0.0124	cyclic AMP
HCAR1	G-protein coupled receptor		0.0367	cyclic AMP
G-1	chemical reagent		0.0246	cyclic AMP
SLC35D3	other		0.0124	cyclic AMP
BCS1L	enzyme		0.0124	L-glutamic acid
ST6GALNAC2	enzyme		0.0124	creatinine
ZC3H10	other		4.28e-07	AMP,L-glutamic acid,L-phenylalanine,L-tyrosine,NADPH,succinic acid
KDM3B	enzyme		0.0367	L-histidine
ME2	enzyme		0.0124	NADPH
GAMT	enzyme		0.0246	creatinine
C1QL1	other		0.0246	cyclic AMP
avexitide	biologic drug		0.0246	cyclic AMP
diadenosine pyrophosphate	chemical - endogenous mammalian		0.0367	cyclic AMP
GPR4	G-protein coupled receptor		0.000149	creatinine,cyclic AMP
PTGDR2	G-protein coupled receptor		0.0246	cyclic AMP
RICTOR	other		0.0367	cyclic AMP
FFAR2	G-protein coupled receptor		0.0367	cyclic AMP
DNPEP	peptidase		0.0124	creatinine
DRD1/5	group		0.0124	cyclic AMP
Relaxin	group		0.0246	cyclic AMP
Pde3	group		0.0246	cyclic AMP
OPN3	G-protein coupled receptor		0.0246	cyclic AMP
GPR39	G-protein coupled receptor		0.0246	cyclic AMP
GPR18	G-protein coupled receptor		0.0124	cyclic AMP
GSTK1	enzyme		0.0367	creatinine
AMPD1	enzyme		0.0124	AMP
CEP290	transcription regulator		0.0124	cyclic AMP
C1QL3	other		0.0246	cyclic AMP
GFPT2	enzyme		0.0367	L-glutamic acid
FH	enzyme		1.7e-05	L-arginine,NADH,succinic acid
EPB41L2	other		0.0124	cyclic AMP
ADH5	enzyme		0.000879	folic acid,S-adenosylmethionine
RGMB	other		0.0246	creatinine
LPAR4	transmembrane receptor		0.0124	cyclic AMP
UPK2	other		0.00145	creatinine,uric acid
FLT4	transmembrane receptor		0.000879	NADPH,succinic acid
HDAC11	transcription regulator		0.0063	L-arginine,succinic acid
SLC25A23	transporter		0.0367	AMP
GATM	enzyme		0.0487	creatinine
phosphodiesterase 4 inhibitor	chemical drug		0.0124	cyclic AMP
NDUFA4L2	enzyme		0.00763	AMP,succinic acid
NXN	enzyme		0.0124	NADPH
PTGR2	enzyme		0.0124	cyclic AMP
ABCC6	transporter		0.0246	creatinine
febuxostat	chemical drug		0.0246	uric acid
RIC8A	other		0.0124	cyclic AMP
SLC47A1	transporter		0.0246	creatinine
SLC22A8	transporter		0.0124	uric acid
FOLR2	transporter		0.0124	folic acid
GLIS2	transcription regulator		0.0246	creatinine
BPNT2	enzyme		0.0124	AMP
SLC17A3	transporter		0.0246	uric acid
ZDHHC13	transcription regulator		0.0124	cyclic AMP
CTR9	other		0.0124	cyclic AMP
PDE7B	enzyme		0.0124	cyclic AMP
ADGRD1	G-protein coupled receptor		0.0124	cyclic AMP
SLC25A44	transporter		0.00398	L-glutamic acid,succinic acid
BCR (complex)	complex		3.99e-15	AMP,creatinine,glutathione disulfide,GMP,L-glutamic acid,L-lysine,L-methionine,L-phenylalanine,L-serine,L-threonine,L-tryptophan,L-tyrosine,succinic acid,uric acid
Growth hormone	group		0.016	creatinine,cyclic AMP
FRMPD1	other		0.0124	cyclic AMP
GPD1L	enzyme		0.0124	NADH
beta1 adrenergic receptor agonist	chemical drug		0.0124	cyclic AMP
potassium dichromate	chemical toxicant		0.0124	creatinine
N-propyl bromide	chemical reagent		0.00763	L-serine,L-threonine
zinc gluconate	chemical drug		0.00459	succinic acid,uric acid,xanthine
abiraterone acetate	chemical drug		0.0124	cyclic AMP
Collagen Alpha1	group		0.0246	cyclic AMP
chemokine	group		0.0487	cyclic AMP
cimaterol	chemical drug		0.0124	cyclic AMP
asparagine	chemical - endogenous mammalian		0.0124	cyclic AMP
necrostatin-1	chemical reagent		0.0124	creatinine
WDR5	transcription regulator		0.0124	cyclic AMP
MDH2	enzyme		0.0124	succinic acid
IFT88	other		0.0246	cyclic AMP
beta-ionone	chemical - endogenous mammalian		0.0246	cyclic AMP
C-C chemokine receptor	group		0.0367	cyclic AMP
corticotropin	biologic drug		0.0367	cyclic AMP
amitivir	chemical drug		0.0124	uric acid
ivabradine	chemical drug		0.0246	creatinine
PRKDC	kinase		0.0367	creatinine
Igg3	complex		0.0124	cyclic AMP
parathyroid hormone-related protein	biologic drug		0.0246	cyclic AMP
fostamatinib	chemical drug		0.0124	creatinine
UCN3	other		0.0487	cyclic AMP
NCF2	enzyme		0.0246	cyclic AMP
SHH	peptidase		0.0367	cyclic AMP
NHERF1	transporter		0.0487	cyclic AMP
SLC22A12	transporter		0.0124	uric acid
mardepodect	chemical drug		0.0246	cyclic AMP
empagliflozin	chemical drug		3.52e-06	AMP,creatinine,IMP,L-arginine,L-lysine,L-methionine,L-phenylalanine,L-serine,L-valine
PAH	enzyme		0.0246	L-phenylalanine
Mcpt4	peptidase		0.0487	creatinine
RGS2	enzyme		0.0487	cyclic AMP
PKD2	ion channel		0.0367	cyclic AMP
triphenyltin chloride	chemical reagent		0.0246	NADPH
KL	enzyme		0.00763	creatinine,cyclic AMP
IGF1	growth factor		0.00508	creatinine,cyclic AMP,glutathione disulfide
G6PD	enzyme		0.016	NADPH,succinic acid
immune complex	complex		0.0246	cyclic AMP
kathon 886	chemical reagent		0.0124	glutathione disulfide
tolnaftate	chemical drug		0.0124	cyclic AMP
UCP2	transporter		0.016	NADH,succinic acid
CSF1	cytokine		1.18e-06	creatinine,glycine,L-glutamic acid,L-glutamine,L-serine
GPR132	G-protein coupled receptor		0.0124	cyclic AMP
SLC6A9	transporter		0.0124	glycine
CFB	peptidase		0.0246	creatinine
ADCY7	enzyme		0.0124	cyclic AMP
GIP	other		0.0487	cyclic AMP
GLS	enzyme		0.00398	L-glutamic acid,succinic acid
RXFP2	G-protein coupled receptor		0.0124	cyclic AMP
CASP3	peptidase		0.0124	cyclic AMP
MDM2	transcription regulator		0.0124	creatinine
SNX13	transporter		0.0124	cyclic AMP
MST1	growth factor		0.0367	creatinine
STAT4	transcription regulator		0.0367	creatinine
PPP1R9B	enzyme		0.0246	cyclic AMP
INSL3	growth factor		0.0246	cyclic AMP
CTF1	cytokine		0.0487	cyclic AMP
NOTCH1	transcription regulator		0.0246	NADPH
GRK3	kinase		0.0124	cyclic AMP
CGB3 (includes others)	other		0.0487	cyclic AMP
IL10	cytokine		0.00124	creatinine,L-glutamic acid,succinic acid
MAT1A	enzyme		0.000443	L-methionine,S-adenosylmethionine
GCK	kinase		0.0141	NADH,NADPH
GRK6	kinase		0.0487	cyclic AMP
ITGAV	transmembrane receptor		0.0124	cyclic AMP
IL1R1	transmembrane receptor		0.0367	creatinine
PPY	other		0.0246	cyclic AMP
TF	transporter		0.0246	cyclic AMP
ITGB1	transmembrane receptor		0.000879	creatinine,cyclic AMP
FBN2	other		0.0246	cyclic AMP
IDH1	enzyme		0.000868	D-alpha-hydroxyglutarate,L-glutamic acid,NADPH
flunixin meglumine	chemical drug		0.0124	creatinine
LINC01234	other		0.000149	glycine,L-serine
APELA	other		0.0124	cyclic AMP
EZR	other		0.0124	cyclic AMP
TIMP2	other		0.000149	creatinine,cyclic AMP
PTBP1	enzyme		1.29e-05	glycine,L-glutamic acid,L-serine,succinic acid
resolvin D2	chemical - endogenous mammalian		0.0367	cyclic AMP
COL18A1	other		0.0246	creatinine
DNASE1	enzyme		0.0246	creatinine
GPHA2	other		0.0246	cyclic AMP
FN1	other		0.00145	cyclic AMP,L-lactic acid
RPSA	translation regulator		0.0246	cyclic AMP
EGLN1	enzyme		0.0367	cyclic AMP
CD55	other		0.0246	creatinine
B4GALT1	enzyme		0.0367	cyclic AMP
SMAD7	transcription regulator		0.0246	creatinine
ADCY2	enzyme		0.0246	cyclic AMP
WNT5A	cytokine		0.0487	cyclic AMP
iothalamate meglumine	chemical drug		0.0487	creatinine
GFUS	enzyme		0.0367	creatinine
CASP8	peptidase		0.0246	cyclic AMP
DRD4	G-protein coupled receptor		0.0246	cyclic AMP
RLN1	other		0.0246	cyclic AMP
PROC	peptidase		0.0487	creatinine
PRODH	enzyme		0.0487	L-glutamic acid
ENO1	enzyme		1.97e-12	glycine,L-glutamic acid,L-histidine,L-isoleucine,L-methionine,L-phenylalanine,L-serine,L-threonine,L-tryptophan,L-tyrosine
AcPhe(ornithine-Pro-cyclohexylamine-Trp-Arg)	chemical reagent		0.0246	creatinine
mir-1	microRNA		0.0124	NADPH
mir-29	microRNA		0.0124	cyclic AMP
let-7	microRNA		0.0487	cyclic AMP
miR-125b-5p (and other miRNAs w/seed CCCUGAG)	mature microRNA		0.0246	L-tyrosine
mir-8	microRNA		0.0246	cyclic AMP
mir-142	microRNA		0.0124	cyclic AMP
E4F1	transcription regulator		0.0246	succinic acid
ADGRG6	G-protein coupled receptor		0.0124	cyclic AMP
GHRHR	G-protein coupled receptor		0.0367	cyclic AMP
PTGDR	G-protein coupled receptor		0.0487	cyclic AMP
HTR1A	G-protein coupled receptor		0.0487	cyclic AMP
SLC34A2	transporter		0.0124	creatinine
P2RY11	G-protein coupled receptor		0.0246	cyclic AMP
GJA1	transporter		0.0246	cyclic AMP
ANXA4	other		0.0124	cyclic AMP
RAMP1	G-protein coupled receptor		0.0124	cyclic AMP
LGMN	peptidase		0.0124	creatinine
CD2AP	other		0.0246	creatinine
CD274	enzyme		0.046	glutathione disulfide,L-glutamic acid
NOS3	enzyme		0.00227	creatinine,cyclic AMP,L-arginine
PTGER2	G-protein coupled receptor		0.0367	cyclic AMP
NQO1	enzyme		0.0107	NADH,NADPH
CALCR	G-protein coupled receptor		0.0246	cyclic AMP
PTH1R	G-protein coupled receptor		0.0367	cyclic AMP
DRD1	G-protein coupled receptor		0.0487	cyclic AMP
DL-threo-beta-benzyloxyaspartic acid	chemical reagent		0.0246	L-glutamic acid
SEMA3A	other		0.0367	cyclic AMP
ELAVL4	translation regulator		0.0124	L-glutamic acid
PDE4A	enzyme		0.0124	cyclic AMP
ZEB1	transcription regulator		0.0487	phosphocreatine
SIX1	transcription regulator		0.00156	AMP,L-arginine,L-glutamine,L-threonine
HCRT	other		0.0367	cyclic AMP
BCL2L1	other		0.0487	phosphocreatine
PER2	transcription regulator		0.000868	glycine,L-glutamic acid,L-methionine
GLUL	enzyme		0.0487	L-tyrosine
TDO2	enzyme		0.0246	L-tryptophan
GNAZ	enzyme		0.0246	cyclic AMP
2-linoleoylglycerol	chemical - endogenous mammalian		0.0124	cyclic AMP
nivolumab	biologic drug		0.0246	creatinine
lumacaftor	chemical drug		0.0246	cyclic AMP
WS 1442	chemical drug		0.0124	cyclic AMP
ponesimod	chemical drug		0.0124	cyclic AMP
sinomenine	chemical drug		0.0124	cyclic AMP
pituitary adenylate cyclase-activating polypeptide	biologic drug		0.0246	cyclic AMP
PTGIR	G-protein coupled receptor		0.0246	cyclic AMP
CXCL12	cytokine		0.0487	cyclic AMP
RLN2	other		0.0246	cyclic AMP
APP	other		0.00655	cyclic AMP,glutathione disulfide,L-glutamic acid,phosphocreatine
NRG1	growth factor		0.0487	cyclic AMP
EGFR	kinase		9.23e-11	AMP,creatinine,cyclic AMP,glycine,L-glutamic acid,L-histidine,L-lysine,L-methionine,L-phenylalanine,L-serine,L-threonine,L-tryptophan,L-tyrosine
COX10-DT	other		0.0124	L-lactic acid
ADORA2A	G-protein coupled receptor		0.00508	cyclic AMP,L-glutamic acid
LDHB	enzyme		0.016	L-glutamic acid,succinic acid
CXCR4	G-protein coupled receptor		0.0367	cyclic AMP
IL2	cytokine		0.0107	creatinine,cyclic AMP
TNF	cytokine		0.0195	cyclic AMP,L-tryptophan,NADH,NADPH
MET	kinase		0.00398	glutathione disulfide,L-tyrosine
GPD2	enzyme		0.0107	AMP,NADPH
COL4A3	other		0.000443	creatinine,cyclic AMP
HFE	transmembrane receptor		0.0487	glutathione disulfide
GALR1	G-protein coupled receptor		0.0124	cyclic AMP
SHMT2	enzyme		0.0367	glycine
BCL2	transporter		0.000455	creatinine,NADPH,phosphocreatine
ARG2	enzyme		0.0367	succinic acid
SOST	other		0.0367	cyclic AMP
FBP1	phosphatase		0.0487	NADPH
ITGA2	transmembrane receptor		0.0246	cyclic AMP
GRIA1	ion channel		0.0487	L-glutamic acid
RAF1	kinase		0.0246	cyclic AMP
NFE2L2	transcription regulator		0.0141	glutathione disulfide,uric acid
HCAR3	G-protein coupled receptor		0.0124	cyclic AMP
UMOD	other		0.00216	creatinine,uric acid
KIF3A	enzyme		0.0246	cyclic AMP
SLC1A2	transporter		0.0487	L-glutamic acid
C6	other		0.0367	creatinine
BCAT2	enzyme		0.0487	creatinine
TRAF4	other		0.0124	cyclic AMP
KCNJ10	ion channel		0.0367	creatinine
GPHB5	other		0.0246	cyclic AMP
NDRG2	other		0.0246	L-glutamic acid
ABCG2	transporter		0.0487	uric acid
UQCRFS1	enzyme		0.0246	succinic acid
MAP3K14	kinase		0.0487	cyclic AMP
GABBR2	G-protein coupled receptor		0.0124	cyclic AMP
S1PR2	G-protein coupled receptor		0.0367	cyclic AMP
GNAI2	enzyme		0.0246	cyclic AMP
RAMP2	G-protein coupled receptor		0.0124	cyclic AMP
CD59	other		0.0487	creatinine
ARG1	enzyme		0.00763	L-arginine,L-histidine
TSHB	other		0.0367	cyclic AMP
CRH	cytokine		0.0223	cyclic AMP,L-glutamic acid
HRH4	G-protein coupled receptor		0.0246	cyclic AMP
P2RY12	G-protein coupled receptor		0.0246	cyclic AMP
TAC1	other		0.00763	cyclic AMP,GMP
RGS10	enzyme		0.0124	cyclic AMP
NF2	other		0.0124	cyclic AMP
DKK1	growth factor		0.0246	cyclic AMP
dyngo-4a	chemical reagent		0.0124	cyclic AMP
RBP4	other		0.0246	cyclic AMP
CRCP	transmembrane receptor		0.0124	cyclic AMP
NME2	kinase		0.0246	cyclic AMP
BACE1	peptidase		0.0124	cyclic AMP
BDKRB2	G-protein coupled receptor		0.00763	creatinine,cyclic AMP
CCL22	cytokine		0.0246	creatinine
CXCR3	G-protein coupled receptor		0.0367	creatinine
HTR4	G-protein coupled receptor		0.0246	cyclic AMP
CHRM4	G-protein coupled receptor		0.0246	cyclic AMP
STK11	kinase		0.000455	glycine,L-glutamic acid,L-methionine
ADCY5	enzyme		0.0246	cyclic AMP
SLC7A11	transporter		0.0367	L-glutamic acid
FDPS	enzyme		0.0124	cyclic AMP
MAT2A	enzyme		0.0124	S-adenosylmethionine
PGD	enzyme		0.0246	NADPH
GDNF	growth factor		0.0487	cyclic AMP
USP19	peptidase		0.0246	NADPH
PTPRC	phosphatase		0.0246	cyclic AMP
ADCY6	enzyme		0.000879	creatinine,cyclic AMP
MMP8	peptidase		0.0367	creatinine
DCC	transmembrane receptor		0.0124	cyclic AMP
RIT2	enzyme		0.0124	cyclic AMP
PTGS2	enzyme		0.0431	creatinine,cyclic AMP
CCN2	growth factor		0.0246	creatinine
HNRNPL	other		8.98e-06	glycine,L-glutamic acid,L-serine,succinic acid
CFH	other		0.0246	cyclic AMP
HOMER2	other		0.0246	L-glutamic acid
HADH	enzyme		0.0487	L-glutamic acid
NLRP3	enzyme		0.0367	creatinine
TGFB1	growth factor		0.00797	creatinine,cyclic AMP,L-glutamic acid
ABCC8	transporter		0.0487	cyclic AMP
SPARC	other		0.0246	cyclic AMP
ARRB1	transcription regulator		0.0487	cyclic AMP
GNRH1	other		0.018	cyclic AMP,L-glutamic acid
CCN3	growth factor		0.0124	cyclic AMP
GPR183	G-protein coupled receptor		0.0124	cyclic AMP
GNA13	enzyme		0.0246	cyclic AMP
GNB1	other		0.0246	cyclic AMP
GCNT2	enzyme		0.0246	creatinine
PDE10A	enzyme		0.0367	cyclic AMP
CEBPD	transcription regulator		0.0246	uric acid
C5AR1	G-protein coupled receptor		0.000196	creatinine,cyclic AMP,L-glutamic acid
Uox	enzyme		0.0246	uric acid
ADCY9	enzyme		0.0124	cyclic AMP
GGT1	enzyme		0.00909	glutathione disulfide,L-glutamic acid
PSMD10	transcription regulator		0.0367	NADPH
APOA1	transporter		0.00909	creatinine,cyclic AMP
GPR6	G-protein coupled receptor		0.0124	cyclic AMP
FOXC2	transcription regulator		0.0124	cyclic AMP
HSPG2	enzyme		0.0124	cyclic AMP
STOML3	other		0.0124	cyclic AMP
ITGA3	other		0.0246	cyclic AMP
MC1R	G-protein coupled receptor		0.0246	cyclic AMP
MEP1B	peptidase		0.0246	creatinine
THBS1	other		0.0246	cyclic AMP
Trpc2	ion channel		0.0246	cyclic AMP
VIPR1	G-protein coupled receptor		0.0124	cyclic AMP
MTHFD1L	enzyme		0.0367	L-methionine
HOMER1	other		0.0124	L-glutamic acid
SNX5	transporter		0.0124	cyclic AMP
Slc25a12	transporter		0.0124	NADPH
SNX1	transporter		0.0246	cyclic AMP
CASP2	peptidase		0.0367	cyclic AMP
ADCYAP1R1	G-protein coupled receptor		0.0246	cyclic AMP
GABBR1	G-protein coupled receptor		0.0124	cyclic AMP
PRNP	other		2.13e-05	AMP,L-glutamic acid,L-serine,NADH,NADPH,succinic acid
THY1	other		0.0367	creatinine
HTT	transcription regulator		3.02e-05	creatinine,cyclic AMP,glycine,L-glutamic acid,phosphocreatine,succinic acid
RAMP3	G-protein coupled receptor		0.0246	cyclic AMP
CNGA4	ion channel		0.0124	cyclic AMP
IL13	cytokine		0.00124	creatinine,cyclic AMP,L-arginine
ADCY1	enzyme		0.0246	cyclic AMP
BID	other		0.0487	creatinine
PTPN6	phosphatase		0.0487	cyclic AMP
AP2A2	transporter		0.0124	cyclic AMP
PLG	peptidase		0.0487	creatinine
PTHLH	other		0.0487	cyclic AMP
CASR	G-protein coupled receptor		0.0487	cyclic AMP
ADRB1	G-protein coupled receptor		0.0367	cyclic AMP
ADK	kinase		0.0487	AMP
MAGI2	enzyme		0.0246	creatinine
GNAL	enzyme		0.0246	cyclic AMP
PLAT	peptidase		0.0367	creatinine
AQP4	transporter		0.0367	L-glutamic acid
APRT	enzyme		0.0367	uric acid
AIFM2	enzyme		0.0124	NADH
MTHFR	enzyme		0.0487	folic acid
SCTR	G-protein coupled receptor		0.00145	creatinine,cyclic AMP
GIPR	G-protein coupled receptor		0.0367	cyclic AMP
NOS2	enzyme		0.00198	creatinine,cyclic AMP,L-arginine
NOCT	transcription regulator		0.000443	NADH,NADPH
TFAP2B	transcription regulator		0.0246	creatinine
SLC2A9	transporter		0.00301	creatinine,uric acid
CXCL3	cytokine		0.0367	cyclic AMP
ENTPD1	enzyme		0.00216	creatinine,cyclic AMP
GALR2	G-protein coupled receptor		0.0124	cyclic AMP
BMP7	growth factor		0.0367	cyclic AMP
NPHS2	other		0.0246	creatinine
HGF	growth factor		0.00909	creatinine,cyclic AMP
ABCC3	transporter		0.0367	folic acid
MTHFD2	enzyme		0.0487	IMP
SHMT1	enzyme		0.0246	S-adenosylmethionine
CD47	transmembrane receptor		0.0246	cyclic AMP
GLP1R	G-protein coupled receptor		0.00216	creatinine,cyclic AMP
GLUD1	enzyme		0.00763	L-glutamic acid,succinic acid
ANXA1	enzyme		0.0367	NADPH
PTGER3	G-protein coupled receptor		0.0367	cyclic AMP
RXFP1	G-protein coupled receptor		0.0124	cyclic AMP
CALCRL	G-protein coupled receptor		0.0124	cyclic AMP
MYCBP2	enzyme		0.0246	cyclic AMP
CRY1	enzyme		0.0246	cyclic AMP
ACE2	peptidase		0.0367	creatinine
DDX5	enzyme		0.0124	succinic acid
SSTR3	G-protein coupled receptor		0.0124	cyclic AMP
S1PR5	G-protein coupled receptor		0.0124	cyclic AMP
ERBB2	kinase		0.000868	glycine,L-glutamic acid,L-methionine
CGA	other		0.0487	cyclic AMP
ELAVL3	other		0.0124	L-glutamic acid
AHCY	enzyme		0.0246	S-adenosylmethionine
IKZF3	transcription regulator		0.0124	creatinine
AZP-3601	biologic drug		0.0246	cyclic AMP
TNFSF11	cytokine		0.00145	cyclic AMP,S-adenosylmethionine
NCGC00185684	chemical reagent		0.0124	cyclic AMP
OPRM1	G-protein coupled receptor		0.0487	cyclic AMP
ANGPTL4	other		0.0487	cyclic AMP
BRD2	kinase		0.0367	creatinine
IL1B	cytokine		0.00955	cyclic AMP,L-lactic acid,L-tryptophan,NADPH
GAP43	other		0.0487	cyclic AMP
IP6K2	kinase		0.0246	phosphocreatine
SMO	G-protein coupled receptor		0.0246	cyclic AMP
DGKA	kinase		0.0124	cyclic AMP
ATP2B4	transporter		0.0487	cyclic AMP
PDE5A	enzyme		0.0367	cyclic AMP
ADCY3	enzyme		0.0124	creatinine
ADM2	other		0.0124	cyclic AMP
AZD-3965	chemical drug		0.0246	succinic acid
TWNK	enzyme		0.0367	NADH
GZMB	peptidase		0.0124	cyclic AMP
CAV2	other		0.0124	cyclic AMP
ADORA3	G-protein coupled receptor		0.00145	creatinine,cyclic AMP
OR5D16	G-protein coupled receptor		0.0246	cyclic AMP
CCR2	G-protein coupled receptor		0.0124	creatinine
Gcg	other		0.0246	cyclic AMP
C5	cytokine		0.0123	creatinine,cyclic AMP
LDHA	enzyme		0.0201	L-glutamic acid,succinic acid
NDP	growth factor		0.00508	glycine,L-serine
S100A11	other		0.0246	NADPH
Sct	other		0.0124	cyclic AMP
Spart	other		0.0246	uric acid
Pde4d	enzyme		0.0124	cyclic AMP
PDE4D	enzyme		0.0124	cyclic AMP
C1QTNF9	other		0.0246	cyclic AMP
SST	other		0.00301	cyclic AMP,L-glutamic acid
Clec2e/Clec2h	transmembrane receptor		0.0124	creatinine
TIGAR	enzyme		0.0367	NADPH
ADM	other		0.00909	creatinine,cyclic AMP
SESN2	enzyme		0.0487	creatinine
TFE3	transcription regulator		0.00508	L-phenylalanine,L-threonine
PTH2R	G-protein coupled receptor		0.0124	cyclic AMP
VIPR2	G-protein coupled receptor		0.0246	cyclic AMP
SDHD	enzyme		0.0487	succinic acid
TP53	transcription regulator		0.0374	L-glutamic acid,NADPH
NPPA	other		0.00259	creatinine,cyclic AMP,GMP
RAB4A	enzyme		0.0124	cyclic AMP
CD28	transmembrane receptor		0.0487	cyclic AMP
RRM2B	enzyme		0.0487	creatinine
CLDN2	other		0.0367	creatinine
Apela	other		0.0124	cyclic AMP
TUG-891	chemical reagent		0.0124	cyclic AMP
sandalore	chemical reagent		0.0124	cyclic AMP
SET	phosphatase		0.0246	cyclic AMP
JM6	chemical reagent		0.0246	L-glutamic acid
CB-5083	chemical drug		0.0487	L-tyrosine
ADRB1/2	group		0.0124	cyclic AMP
[D-Ala2]-GLP-1-Glucagon-GLP-1	chemical reagent		0.0124	cyclic AMP
PFK-15	chemical reagent		0.0347	cyclic AMP,L-lactic acid
SCH772984	chemical drug		0.000443	AMP,IMP
OSU-CG12	chemical reagent		0.0124	NADH
icariin	chemical drug		0.0124	cyclic AMP
fluticasone	chemical drug		0.0124	cyclic AMP
phytohemagglutinin	chemical drug		0.0367	cyclic AMP
UCA1	other		8.98e-06	glycine,L-glutamic acid,L-serine,succinic acid
antimycin A	chemical - endogenous non-mammalian		0.000267	glutathione disulfide,NADPH,phosphocreatine
aminophylline	chemical drug		0.0124	cyclic AMP
green tea polyphenol	chemical drug		0.0124	creatinine
premarin	chemical drug		0.0124	L-glutamic acid
ciprofloxacin	chemical drug		0.0367	cyclic AMP
alpha-4-pyridyl-1-oxide-n-tert-butylnitrone	chemical reagent		0.0246	glutathione disulfide
butoxamine	chemical reagent		0.0124	cyclic AMP
flunarizine	chemical drug		0.0124	cyclic AMP
benzbromarone	chemical drug		0.000138	L-serine,L-threonine,S-adenosylmethionine
cilostamide	chemical reagent		0.0367	cyclic AMP
pentylenetetrazol	chemical drug		0.0124	L-glutamic acid
temocapril	chemical drug		0.0246	creatinine
diltiazem	chemical drug		0.0487	cyclic AMP
2-phenethylamine	chemical - endogenous mammalian		0.0124	cyclic AMP
sildenafil	chemical drug		0.0487	cyclic AMP
2,2'-azobis(2-amidinopropane) dihydrochloride	chemical toxicant		0.0367	glutathione disulfide
imetit	chemical drug		0.0246	cyclic AMP
2-hydroxysaclofen	chemical reagent		0.0246	L-glutamic acid
isoprenaline	chemical drug		0.0487	cyclic AMP
3-aminobenzamide	chemical toxicant		0.0367	NADPH
Bay 11-7082	chemical - kinase inhibitor		0.0487	cyclic AMP
sevoflurane	chemical drug		0.0124	cyclic AMP
iodoacetic acid	chemical toxicant		0.0367	L-glutamic acid
methamphetamine	chemical drug		0.0107	creatinine,cyclic AMP
ICI 118,551	chemical reagent		0.0246	cyclic AMP
citralva	chemical reagent		0.0124	cyclic AMP
pyrazole	chemical - endogenous non-mammalian		0.0487	S-adenosylmethionine
pimobendan	chemical drug		0.0124	cyclic AMP
BAY 61-3606	chemical drug		0.0246	creatinine
EGTA acetoxymethyl ester	chemical reagent		0.0124	cyclic AMP
lonidamine	chemical drug		0.0367	NADPH
silicon dioxide	chemical drug		0.00398	L-glutamic acid,succinic acid
verapamil	chemical drug		0.00763	creatinine,cyclic AMP
rilmenidine	chemical drug		0.0124	cyclic AMP
ebselen	chemical drug		0.0367	glutathione disulfide
verlukast	chemical drug		0.000353	L-serine,L-threonine,S-adenosylmethionine
carbamylcholine	chemical drug		0.0107	cyclic AMP,NADH
itraconazole	chemical drug		9.29e-05	cyclic AMP,L-glutamic acid,succinic acid
methylmercury	chemical toxicant		0.0246	creatinine
ifosfamide	chemical drug		0.000443	cyclic AMP,NADH
cytochalasin B	chemical toxicant		0.0246	cyclic AMP
nitric oxide	chemical - endogenous mammalian		0.0201	cyclic AMP,xanthine
tolazoline	chemical drug		0.0124	cyclic AMP
acetoacetic acid	chemical - endogenous mammalian		0.0367	cyclic AMP
kynurenic acid	chemical - endogenous mammalian		0.00216	cyclic AMP,L-glutamic acid
CI 930	chemical drug		0.0124	cyclic AMP
procainamide	chemical drug		0.0246	creatinine
CGP 12177	chemical reagent		0.0246	cyclic AMP
6-aminonicotinamide	chemical reagent		0.0124	NADPH
L-normetanephrine	chemical - endogenous mammalian		0.0124	cyclic AMP
diethylnitrosamine	chemical toxicant		0.00413	cyclic AMP,glutathione disulfide,glycine
3-nitropropionic acid	chemical toxicant		0.00124	AMP,L-glutamic acid,phosphocreatine
NF 449	chemical reagent		0.0124	cyclic AMP
methimazole	chemical drug		0.0223	succinic acid,uric acid
CGS 21680	chemical reagent		0.00216	cyclic AMP,L-glutamic acid
dexmedetomidine	chemical drug		0.0487	cyclic AMP
sesamin	chemical - endogenous non-mammalian		0.0246	cyclic AMP
bisphosphonate	chemical drug		0.0246	creatinine
cisapride	chemical drug		0.0367	cyclic AMP
acetaminophen	chemical drug		0.0141	creatinine,glutathione disulfide
thioperamide	chemical reagent		0.0487	cyclic AMP
bupivacaine	chemical drug		0.0246	L-glutamic acid
BW A868C	chemical reagent		0.0124	cyclic AMP
milrinone	chemical drug		0.0367	cyclic AMP
brimonidine	chemical drug		0.0487	cyclic AMP
BRL 37344	chemical reagent		0.0487	cyclic AMP
rolipram	chemical drug		0.0367	cyclic AMP
ferric nitrilotriacetate	chemical toxicant		0.0487	creatinine
ochratoxin A	chemical toxicant		0.0124	creatinine
quinolinic acid	chemical - endogenous mammalian		0.0487	L-glutamic acid
ibuprofen	chemical drug		0.000267	creatinine,cyclic AMP,uric acid
saccharin	chemical reagent		0.0246	cyclic AMP
sumatriptan	chemical drug		0.0246	cyclic AMP
OPC-31260	chemical drug		0.0124	cyclic AMP
metformin	chemical drug		0.0134	creatinine,L-glutamic acid,succinic acid
temozolomide	chemical drug		0.0367	L-glutamic acid
clonidine	chemical drug		0.0246	cyclic AMP
quinacrine	chemical drug		0.0487	cyclic AMP
siguazodan	chemical reagent		0.0124	cyclic AMP
MRS 1220	chemical drug		0.0124	cyclic AMP
tecalcet	chemical reagent		0.0246	creatinine
tiotidine	chemical reagent		0.0124	cyclic AMP
2-amino-2-norbornanecarboxylic acid	chemical toxicant		0.0246	L-glutamic acid
pindolol	chemical drug		0.0124	cyclic AMP
carbonyl cyanide p-(trifluoromethoxy)phenylhydrazone	chemical reagent		2.35e-06	AMP,IMP,NADH,NADPH
renzapride	chemical drug		0.0124	cyclic AMP
methadone	chemical drug		0.0124	cyclic AMP
BW 245C	chemical reagent		0.0246	cyclic AMP
ecopipam	chemical drug		0.0124	cyclic AMP
4-methylnitrosoamino-1-(3-pyridinyl)-1-butanone	chemical toxicant		0.0367	cyclic AMP
RX-821002	chemical reagent		0.0246	cyclic AMP
W7	chemical reagent		0.0367	cyclic AMP
dipyridamole	chemical drug		0.0367	cyclic AMP
CBR-5884	chemical reagent		0.0124	L-serine
hydroxyurea	chemical drug		0.0367	cyclic AMP
quinpirole	chemical reagent		0.00145	cyclic AMP,L-glutamic acid
miconazole	chemical drug		0.0246	cyclic AMP
phenyl-N-tert-butylnitrone	chemical reagent		0.0487	glutathione disulfide
n-nitrosomethylbenzylamine	chemical toxicant		1.05e-08	AMP,glycine,IMP,L-histidine,L-lysine,L-serine,L-tyrosine,succinic acid,uric acid
pyruvic acid	chemical - endogenous mammalian		0.0223	NADH,succinic acid
AH 6809	chemical reagent		0.0367	cyclic AMP
plerixafor	chemical drug		0.0246	cyclic AMP
SR 59230A	chemical reagent		0.0246	cyclic AMP
dimaprit	chemical drug		0.0246	cyclic AMP
losartan potassium	chemical drug		0.016	cyclic AMP,uric acid
ethanol	chemical - endogenous mammalian		0.041	cyclic AMP,L-glutamic acid,L-glutamine,S-adenosylmethionine
KU-55933	chemical drug		0.0367	succinic acid
tetrachlorodibenzodioxin	chemical toxicant		0.032	cyclic AMP,glutathione disulfide
BAPTA	chemical reagent		0.0487	cyclic AMP
lactic acid	chemical - endogenous mammalian		0.00398	cyclic AMP,NADPH
pranlukast	chemical drug		0.0246	cyclic AMP
7-chlorokynurenic acid	chemical reagent		0.0124	cyclic AMP
fenoldopam	chemical drug		0.0246	cyclic AMP
itaconic acid	chemical - endogenous mammalian		0.0124	succinic acid
burimamide	chemical drug		0.0124	cyclic AMP
alprenolol	chemical drug		0.0124	cyclic AMP
glyceollin	chemical - endogenous non-mammalian		0.0124	cyclic AMP
5-iodo-6-amino-1,2-benzopyrone	chemical reagent		0.0487	NADPH
L 657743	chemical reagent		0.0124	cyclic AMP
clobenpropit	chemical reagent		0.0246	cyclic AMP
dimethyl sulfoxide	chemical drug		0.00216	creatinine,cyclic AMP
cyproheptadine	chemical drug		0.0246	cyclic AMP
N,N'-diphenyl-4-phenylenediamine	chemical toxicant		0.0367	creatinine
6-methoxy-8-hydroxylaminoquinoline	chemical toxicant		0.0246	glutathione disulfide
Ko143	chemical toxicant		0.000879	L-glutamic acid,xanthine
myxothiazol	chemical toxicant		0.000879	cyclic AMP,glutathione disulfide
quinidine	chemical drug		0.0367	creatinine
propafenone	chemical drug		0.0124	cyclic AMP
PF-04957325	chemical reagent		0.0124	cyclic AMP
voltage-gated sodium channel	complex		0.0124	L-glutamic acid
G protein S	complex		0.0124	cyclic AMP
G Protein I	complex		0.0124	cyclic AMP
remdesivir	chemical drug		0.0246	creatinine
isoproterenol	chemical drug		0.016	AMP,cyclic AMP
dihydrosphingosine 1-phosphate	chemical - endogenous mammalian		0.0124	cyclic AMP
(±)-4-DOI	chemical drug		0.0367	cyclic AMP
pamidronic acid	chemical drug		0.0246	creatinine
pravastatin	chemical drug		0.00909	creatinine,uric acid
simvastatin	chemical drug		0.0491	creatinine,uric acid
hydroxyamphetamine	chemical drug		0.0124	cyclic AMP
acebutolol	chemical drug		0.0124	cyclic AMP
erlotinib	chemical drug		0.0491	L-glutamic acid,NADH
quin2-acetoxymethyl ester	chemical reagent		0.0124	cyclic AMP
nizatidine	chemical drug		0.0246	cyclic AMP
pramipexole	chemical drug		0.0246	cyclic AMP
4-hydroxycinnamyl aldehyde	chemical - endogenous non-mammalian		0.0487	cyclic AMP
diazepam	chemical drug		0.0367	L-glutamic acid
lipoamide	chemical - endogenous mammalian		0.0124	L-glutamic acid
RP 73401	chemical toxicant		0.0124	cyclic AMP
SSR180575	chemical drug		0.0246	creatinine
glipizide	chemical drug		0.0246	creatinine
glyburide	chemical drug		0.00508	creatinine,L-glutamic acid
terbinafine	chemical drug		0.0367	cyclic AMP
suramin	chemical drug		0.0487	cyclic AMP
flosulide	chemical reagent		0.0246	cyclic AMP
WIN 55,212-2	chemical - other		0.00301	cyclic AMP,L-glutamic acid
T-0632	chemical drug		0.0124	cyclic AMP
GR 113808	chemical reagent		0.0124	cyclic AMP
2-iodomelatonin	chemical reagent		0.0246	cyclic AMP
SB 216763	chemical drug		0.0124	AMP
nomifensine	chemical drug		0.0246	cyclic AMP
papaverine	chemical drug		0.0246	cyclic AMP
fibric acid derivative	chemical drug		0.0487	creatinine
nitroflurbiprofen	chemical reagent		0.0124	cyclic AMP
BAY K8644	chemical reagent		0.0246	cyclic AMP
nimodipine	chemical drug		0.0487	creatinine
nitrendipine	chemical drug		0.0246	cyclic AMP
catecholamine	chemical - other		0.0124	cyclic AMP
4-aminophenol	chemical - endogenous mammalian		0.00216	AMP,glutathione disulfide
8-hydroxy-2-(di-n-propylamino)tetralin	chemical reagent		0.00301	cyclic AMP,L-glutamic acid
taprostene	chemical reagent		0.0124	cyclic AMP
SKF-38393	chemical reagent		0.0487	cyclic AMP
baclofen	chemical drug		0.0367	cyclic AMP
gallamine triethiodide	chemical drug		0.0124	cyclic AMP
trans-hydroxytamoxifen	chemical drug		0.0124	cyclic AMP
tyramine	chemical - endogenous mammalian		0.0367	cyclic AMP
phentolamine	chemical drug		0.0246	cyclic AMP
3-methoxytyramine	chemical - endogenous mammalian		0.0124	cyclic AMP
mycophenolate mofetil	chemical drug		0.0487	creatinine
labetalol	chemical drug		0.0124	cyclic AMP
lanthanum chloride	chemical reagent		0.0246	cyclic AMP
titanium dioxide	chemical drug		0.00508	creatinine,uric acid
ruthenium red	chemical reagent		0.0246	NADH
aluminum chloride	chemical drug		0.0124	cyclic AMP
potassium chloride	chemical drug		0.0063	cyclic AMP,L-glutamic acid
1,1-diethyl-2-hydroxy-2-nitrosohydrazine	chemical toxicant		0.0367	cyclic AMP
NPM1-ALK	fusion gene/product		0.0431	AMP,succinic acid
NONO-TFE3	fusion gene/product		0.000455	AMP,GMP,NADH
SR1078	chemical reagent		0.0367	creatinine
epoxyeicosatrienoic acid analog B	chemical reagent		0.0246	creatinine
epoxyeicosatrienoic acid analog A	chemical reagent		0.0246	creatinine
AP-C6	chemical reagent		0.0124	cyclic AMP
GSK2194069	chemical reagent		0.0109	AMP,cyclic AMP,L-glutamic acid
manassantin B	chemical - endogenous non-mammalian		0.0246	AMP
AP-C5	chemical reagent		0.0124	cyclic AMP
Ro41-5253	chemical reagent		0.0124	cyclic AMP
2-phenylacetylenesulfonamide	chemical reagent		0.0124	cyclic AMP
tretinoin	chemical drug		0.027	creatinine,cyclic AMP
mofarotene	chemical drug		0.0124	cyclic AMP
cyanocobalamin	chemical - endogenous mammalian		0.0124	S-adenosylmethionine
ascorbic acid	chemical - endogenous mammalian		0.00198	cyclic AMP,L-glutamic acid,NADPH
tryptamine	chemical - endogenous mammalian		0.0124	cyclic AMP
lisuride	chemical drug		0.0124	cyclic AMP
albuterol	chemical drug		0.0487	cyclic AMP
terbutaline	chemical drug		0.0246	cyclic AMP
procaterol	chemical drug		0.0124	cyclic AMP
clenbuterol	chemical drug		0.0124	cyclic AMP
afamelanotide	biologic drug		0.0246	cyclic AMP
T1001	chemical reagent		0.0246	AMP
Ac-YVAD-CMK	chemical - protease inhibitor		0.0246	creatinine
leucine-2-alanine enkephalin	chemical drug		0.0246	cyclic AMP
carnosine	chemical - endogenous mammalian		0.0487	L-glutamic acid
S-methyl glutathione	chemical - endogenous non-mammalian		0.0124	cyclic AMP
quinoline-Val-Asp(OMe)-CH2-OPH	chemical reagent		0.0124	creatinine
prosaptide d1	biologic drug		0.0246	cyclic AMP
daptomycin	biologic drug		0.0124	creatinine
atosibanum	biologic drug		0.0367	cyclic AMP
N-acetyl-Asp-Glu	chemical - endogenous mammalian		0.0124	L-glutamic acid
growth hormone releasing peptide-2	biologic drug		0.0367	cyclic AMP
tryptoquivaline	chemical - endogenous non-mammalian		0.000879	L-glutamic acid,xanthine
aplidine	biologic drug		0.0246	glutathione disulfide
actinomycin D	biologic drug		0.00763	NADH,NADPH
triptorelin	biologic drug		0.0487	cyclic AMP
somatostatin, trp(8)-	biologic drug		0.0124	cyclic AMP
goserelin	biologic drug		0.0124	cyclic AMP
GLP-1-(7-34)-amide	biologic drug		0.0487	cyclic AMP
cyclosporin	biologic drug		0.000138	L-glutamic acid,NADH,phosphocreatine
[D-Ala2,N-Me-Phe4,Gly5-ol]-Enkephalin	chemical reagent		0.0246	cyclic AMP
GLP-1 (7-36) amide	biologic drug		0.0246	cyclic AMP
ceruletide	biologic drug		0.0487	cyclic AMP
octreotide	biologic drug		0.0367	cyclic AMP
melanotan-II	chemical drug		0.0367	cyclic AMP
fenoterol	chemical drug		0.0124	cyclic AMP
doxorubicin	chemical drug		0.00865	creatinine,glutathione disulfide,S-adenosylmethionine
ropinirole	chemical drug		0.0124	cyclic AMP
Ro31-8220	chemical drug		0.0367	cyclic AMP
tegaserod	chemical drug		0.0124	cyclic AMP
cannabinoid	chemical drug		0.0124	L-glutamic acid
cucurbitacin B	chemical - endogenous non-mammalian		0.0124	cyclic AMP
pristane	chemical toxicant		0.0367	creatinine
tocopherol	chemical drug		0.0367	L-glutamic acid
phytanic acid	chemical - endogenous mammalian		0.0124	NADPH
farnesyl pyrophosphate	chemical - endogenous mammalian		0.0246	cyclic AMP
perilla alcohol	chemical drug		0.0487	creatinine
quercetin	chemical drug		0.0295	creatinine,NADPH
apigenin	chemical - endogenous non-mammalian		0.0487	cyclic AMP
scopoletin	chemical - endogenous non-mammalian		0.0487	uric acid
taxifolin	chemical - endogenous non-mammalian		0.0124	L-glutamic acid
muscarine	chemical toxicant		0.0246	cyclic AMP
cocaine	chemical drug		0.016	cyclic AMP,L-glutamic acid
metergoline	chemical drug		0.0124	cyclic AMP
dihydroergotamine	chemical drug		0.0124	cyclic AMP
bromocriptine	chemical drug		0.0367	cyclic AMP
scopolamine	chemical drug		0.0246	L-glutamic acid
alcuronium	chemical drug		0.0124	cyclic AMP
morphine	chemical drug		0.0063	cyclic AMP,L-glutamic acid
hordenine	chemical - endogenous non-mammalian		0.0124	cyclic AMP
harmaline	chemical drug		0.0246	L-glutamic acid
caffeine	chemical drug		0.00909	cyclic AMP,L-glutamic acid
D-lysergic acid diethylamide	chemical drug		0.0124	cyclic AMP
3,7-dimethyl-1-propargylxanthine	chemical reagent		0.0246	cyclic AMP
strychnine	chemical drug		0.0367	cyclic AMP
caffeic acid phenethyl ester	chemical drug		0.0367	creatinine
ergonovine	chemical drug		0.0124	cyclic AMP
colchicine	chemical drug		0.0487	cyclic AMP
theobromine	chemical drug		0.0124	cyclic AMP
fenofibrate	chemical drug		0.016	creatinine,uric acid
norepinephrine	chemical - endogenous mammalian		0.018	cyclic AMP,NADPH
octopamine	chemical - endogenous mammalian		0.0246	cyclic AMP
6-hydroxydopamine	chemical toxicant		0.016	cyclic AMP,L-glutamic acid
epinephrine	chemical - endogenous mammalian		0.0063	cyclic AMP,L-glutamic acid
dobutamine	chemical drug		0.0124	cyclic AMP
metanephrine	chemical - endogenous mammalian		0.0124	cyclic AMP
2-oxoglutaric acid	chemical - endogenous mammalian		9.29e-05	L-glutamic acid,NADPH,succinic acid
oxalacetic acid	chemical - endogenous mammalian		0.0246	L-glutamic acid
cyanide	chemical - endogenous mammalian		0.0367	AMP
bicarbonate	chemical - endogenous mammalian		0.0367	AMP
thioctic acid	chemical drug		0.000455	cyclic AMP,glutathione disulfide,L-glutamic acid
oxalic acid	chemical - endogenous non-mammalian		0.000879	creatinine,glutathione disulfide
glycocholic acid	chemical - endogenous mammalian		0.0246	cyclic AMP
ceftriaxone	chemical drug		0.0124	L-glutamic acid
2-palmitoylglycerol	chemical - endogenous mammalian		0.0124	cyclic AMP
2-oleoylglycerol	chemical - endogenous mammalian		0.0124	cyclic AMP
short chain fatty acid	chemical - endogenous mammalian		0.0124	cyclic AMP
MEDICA 16	chemical reagent		0.0124	cyclic AMP
valproic acid	chemical drug		0.0491	folic acid,L-glutamic acid
5,8,11,14-eicosatetraynoic acid	chemical reagent		0.0367	cyclic AMP
5-oxo-6-8-11-14-(e,z,z,z)-eicosatetraenoic acid	chemical - endogenous mammalian		0.0124	cyclic AMP
prostaglandin	chemical drug		0.0246	cyclic AMP
cicaprost	chemical drug		0.0246	cyclic AMP
butaprost	chemical drug		0.0124	cyclic AMP
iloprost	chemical drug		0.0367	cyclic AMP
guanosine 5'-O-(3-thiotriphosphate)	chemical reagent		0.0367	cyclic AMP
UDP-D-glucose	chemical - endogenous mammalian		0.0124	cyclic AMP
ADP-beta-S	chemical toxicant		0.0246	cyclic AMP
adefovir dipivoxil	chemical drug		0.0124	creatinine
dAMP	chemical - endogenous mammalian		0.0124	cyclic AMP
2',5'-dideoxyadenosine	chemical reagent		0.0246	cyclic AMP
sonedenoson	chemical drug		0.0124	cyclic AMP
5-iodotubercidin	chemical - kinase inhibitor		0.0246	cyclic AMP
lamivudine	chemical drug		0.0124	creatinine
dideoxyadenosine	chemical toxicant		0.0246	cyclic AMP
cordycepin	chemical drug		0.0487	cyclic AMP
acamprosate	chemical drug		0.0124	L-glutamic acid
sermorelin	biologic drug		0.0124	cyclic AMP
methoxyflurane	chemical drug		0.0246	creatinine
rebamipide	chemical drug		0.0246	NADH
S-adenosylmethionine	chemical - endogenous mammalian		0.00508	glutathione disulfide,S-adenosylmethionine
procysteine	chemical drug		0.0367	glutathione disulfide
p-aminohippuric acid	chemical drug		0.0124	creatinine
glycocyamine	chemical - endogenous mammalian		0.0124	phosphocreatine
(RS)-alpha-methylserine-O-phosphate	chemical reagent		0.0246	L-glutamic acid
betaine	chemical - endogenous mammalian		0.00763	S-adenosylmethionine,uric acid
2R,4R-4-aminopyrrolidine-2,4-dicarboxylic acid	chemical reagent		0.0246	L-glutamic acid
5-hydroxytryptophan	chemical - endogenous mammalian		0.0487	creatinine
nitroarginine	chemical reagent		0.0487	creatinine
cycloleucine	chemical toxicant		0.0246	S-adenosylmethionine
buthionine sulfoximine	chemical drug		0.000138	glutathione disulfide,glycine,L-glutamic acid
levodopa	chemical - endogenous mammalian		0.0107	cyclic AMP,L-glutamic acid
NCGC00378430	chemical reagent		0.00156	AMP,L-arginine,L-glutamine,L-threonine
2-(methylamino)isobutyric acid	chemical reagent		0.0124	L-glutamic acid
taurine	chemical - endogenous mammalian		0.016	cyclic AMP,L-glutamic acid
L-cystine	chemical - endogenous mammalian		0.0246	glutathione disulfide
creatine	chemical - endogenous mammalian		0.000712	AMP,creatinine,phosphocreatine
N-methyl-D-aspartate	chemical drug		0.018	cyclic AMP,L-glutamic acid
phosphocreatine	chemical - endogenous mammalian		0.0246	L-glutamic acid
Muscarinic cholinergic receptor	group		0.0246	cyclic AMP
beta-cyclodextrin	chemical - endogenous non-mammalian		0.0367	cyclic AMP
D-glucono-1,5-lactone 6-phosphate	chemical - endogenous mammalian		0.0124	NADPH
2-deoxyglucose	chemical drug		0.00147	AMP,glutathione disulfide,IMP
Laminin5	complex		0.0487	L-tyrosine
lactose	chemical - endogenous mammalian		0.0487	cyclic AMP
allopregnanolone	chemical - endogenous mammalian		0.0246	cyclic AMP
bile salt	chemical - endogenous mammalian		0.0124	cyclic AMP
progestin	chemical drug		0.0124	cyclic AMP
2-hydroxyestrone	chemical - endogenous mammalian		0.0124	cyclic AMP
progesterone	chemical - endogenous mammalian		0.0402	creatinine,cyclic AMP
17-hydroxyprogesterone	chemical - endogenous mammalian		0.0124	cyclic AMP
vinpocetine	chemical drug		0.0367	cyclic AMP
Fe2+	chemical - endogenous mammalian		0.0367	glutathione disulfide
ethidium	chemical drug		0.0124	NADH
Ca2+	chemical - endogenous mammalian		0.0415	cyclic AMP,L-glutamic acid,NADPH
K+	chemical - endogenous mammalian		0.00763	cyclic AMP,L-glutamic acid
tetrahydro-2-furancarboxylic acid	chemical reagent		0.000574	L-serine,succinic acid,xanthine
CALC	group		0.0124	cyclic AMP
GABA-B receptor	complex		0.0246	cyclic AMP

## Sheet: CFPAC-1 KO
Table S6. Predicted regulators using metabolome datasets. Related to Figure S5 and Figure 6. Predicted "regulators" in CFPAC-1 SERPINB3 knockout cells
Upstream Regulator	Molecule Type	Activation z-score	p-value of overlap	Target Molecules in Dataset
CA9	enzyme	-3.5	3.83e-25	L-arginine,L-asparagine,L-aspartic acid,L-glutamine,L-histidine,L-isoleucine,L-leucine,L-methionine,L-phenylalanine,L-proline,L-serine,L-threonine,L-tryptophan,L-tyrosine,L-valine,putrescine
SIX1	transcription regulator	-3.317	2.45e-10	ATP,citric acid,fumaric acid,L-arginine,L-aspartic acid,L-glutamine,L-threonine,putrescine,sn-glycerol-3-phosphate,spermidine,UDP-D-glucose
CD40	transmembrane receptor	-3.162	4.92e-09	ADP,aspartyl adenylate,ATP,IMP,L-lysine,L-methionine,L-phenylalanine,L-proline,L-tyrosine,xanthine
gemcitabine	chemical drug	-3.153	6.31e-09	ADP,ATP,citric acid,fructose-1,6-diphosphate,fumaric acid,GDP,GMP,GTP,L-glutamic acid,succinic acid
AQP7	transporter	-2.938	1.5e-12	creatinine,fumaric acid,glutathione disulfide,L-aspartic acid,L-glutamic acid,L-methionine,L-proline,NADP,NADPH,putrescine,S-adenosylmethionine,spermidine,urea
MYC	transcription regulator	-2.891	2.74e-10	acetyl-coenzyme A,ADP,ATP,citric acid,creatinine,GDP,glutathione disulfide,GTP,L-glutamic acid,L-tryptophan,succinic acid,urea
GATA4	transcription regulator	-2.828	2.15e-08	ATP,L-histidine,L-lysine,L-methionine,L-phenylalanine,L-proline,L-tryptophan,L-tyrosine
glutamine	chemical - endogenous mammalian	-2.777	1.05e-08	3-hydroxy-3-methylglutaryl-coenzyme A,acetyl-coenzyme A,ATP,citric acid,fumaric acid,L-aspartic acid,L-glutamic acid,succinic acid
lipopolysaccharide	chemical drug	-2.333	1.52e-11	ADP,ATP,beta-alanine,citric acid,creatinine,D-alpha-hydroxyglutarate,fructose-1,6-diphosphate,fumaric acid,GDP,glutathione disulfide,GMP,GTP,L-glutamic acid,L-glutamine,L-methionine,L-threonine,L-tryptophan,sn-glycerol-3-phosphate,UDP-D-glucose,urea
UCA1	other	-2.236	4.72e-08	citric acid,fumaric acid,L-aspartic acid,L-glutamic acid,L-serine,succinic acid
ICMT	enzyme	-2.236	7.02e-07	ATP,citric acid,fumaric acid,GTP,succinic acid
ERBB2	kinase	-2.236	1.11e-05	ATP,fumaric acid,GTP,L-glutamic acid,L-methionine
PFK-15	chemical reagent	-2.236	9.52e-05	fructose-1,6-diphosphate,fumaric acid,glycolic acid,L-lactic acid,sn-glycerol-3-phosphate
GSK2837808A	chemical reagent	-2.236	3.57e-07	L-histidine,L-lysine,L-methionine,L-phenylalanine,L-threonine
PTBP1	enzyme	-2.233	8.62e-08	citric acid,fumaric acid,L-aspartic acid,L-glutamic acid,L-serine,succinic acid
HNRNPL	other	-2.233	4.72e-08	citric acid,fumaric acid,L-aspartic acid,L-glutamic acid,L-serine,succinic acid
UCA1	other	-2.219	4.72e-08	citric acid,fumaric acid,L-aspartic acid,L-glutamic acid,L-serine,succinic acid
HDAC11	transcription regulator	-2.2	7.02e-07	ATP,citric acid,L-arginine,L-asparagine,succinic acid
2-oxoglutaric acid	chemical - endogenous mammalian	-2.183	1.61e-07	citric acid,L-aspartic acid,L-glutamic acid,NADPH,succinic acid
GLS	enzyme	-2.164	1.61e-07	citric acid,fumaric acid,L-aspartic acid,L-glutamic acid,succinic acid
EIF2B5	translation regulator	-2	5.3e-06	ATP,GTP,L-aspartic acid,L-glutamic acid
ritonavir	chemical drug	-2	0.00024	creatinine,L-methionine,L-phenylalanine,L-threonine
BCR-ABL1	fusion gene/product	-2	0.000136	L-methionine,L-phenylalanine,L-tryptophan,L-tyrosine
zosuquidar	chemical drug	-2	3.04e-05	creatinine,L-methionine,L-phenylalanine,L-threonine
Ca2+	chemical - endogenous mammalian	-1.992	0.0386	ATP,GABA,L-glutamic acid,NADPH
GLUD1	enzyme	-1.987	1.27e-06	citric acid,fumaric acid,L-glutamic acid,L-malic acid,succinic acid
TP73	transcription regulator	-1.982	1.04e-05	ATP,L-glutamic acid,L-serine,NADPH
SIRT6	enzyme	-1.98	0.0016	fumaric acid,L-malic acid,NADH,NADPH,sn-glycerol-3-phosphate
RYR1	ion channel	-1.941	0.000183	ATP,citric acid,fumaric acid,succinic acid
D-glucose	chemical - endogenous mammalian	-1.85	7.7e-12	3-hydroxy-3-methylglutaryl-coenzyme A,acetyl-coenzyme A,ADP,ATP,citric acid,fumaric acid,GABA,GDP,glutathione disulfide,GTP,L-aspartic acid,L-glutamic acid,NADH,NADPH,sn-glycerol-3-phosphate,succinic acid
perfluorododecanoic acid	chemical reagent	-1.633	1.24e-06	beta-alanine,L-histidine,L-methionine,L-phenylalanine,L-tryptophan,L-tyrosine
ibrutinib	chemical drug	-1.606	1.33e-23	ADP,aspartyl adenylate,ATP,beta-alanine,creatinine,fructose-1,6-diphosphate,GDP,glutathione disulfide,GMP,IMP,L-aspartic acid,L-glutamic acid,L-lysine,L-methionine,L-phenylalanine,L-proline,L-serine,L-threonine,L-tryptophan,L-tyrosine,succinic acid,uric acid,xanthine
deferiprone	chemical drug	-1.342	0.00218	beta-alanine,citric acid,L-proline,L-serine,sn-glycerol-3-phosphate
valspodar	biologic drug	-1.342	1.27e-06	ATP,creatinine,L-methionine,L-phenylalanine,L-threonine
NQO1	enzyme	-1.192	9.87e-05	ATP,NADH,NADP,NADPH
NFE2L2	transcription regulator	-1.172	0.000183	acetyl-coenzyme A,ATP,glutathione disulfide,uric acid
pyruvic acid	chemical - endogenous mammalian	-1.131	4.27e-08	3-hydroxy-3-methylglutaryl-coenzyme A,acetyl-coenzyme A,ATP,citric acid,fumaric acid,NADH,succinic acid
UCP1	transporter	-1.109	0.000462	ATP,L-glutamic acid,L-serine,L-threonine,spermidine
GPD2	enzyme	-1.067	9.87e-05	ADP,ATP,NADPH,sn-glycerol-3-phosphate
NOS1	enzyme	-1	0.000392	creatinine,GABA,L-arginine,L-glutamic acid
MYB	transcription regulator	-1	5.3e-06	L-glutamic acid,L-serine,L-tryptophan,UDP-D-glucose
GCG	other	-1	0.000881	ADP,ATP,L-glutamic acid,S-adenosylmethionine
NDP	growth factor	-1	1.85e-05	citric acid,fumaric acid,L-aspartic acid,L-serine
IDH1	enzyme	-0.882	1.11e-05	acetyl-coenzyme A,D-alpha-hydroxyglutarate,L-glutamic acid,NADPH,urea
tetradecanoylphorbol acetate	chemical drug	-0.849	0.00633	ATP,L-glutamic acid,NADP,putrescine
cisplatin	chemical drug	-0.747	0.0194	creatinine,glutathione disulfide,S-adenosylmethionine,spermidine,urea
adenine	chemical - endogenous mammalian	-0.747	4.7e-05	ADP,ATP,creatinine,NADPH
ACLY	enzyme	-0.737	2.81e-05	acetyl-coenzyme A,ATP,citric acid,fumaric acid,succinic acid
ARG1	enzyme	-0.692	1.27e-06	L-arginine,L-histidine,L-proline,putrescine,urea
APP	other	-0.579	0.0367	ATP,glutathione disulfide,GTP,L-glutamic acid
CD274	enzyme	-0.577	1.49e-05	ADP,ATP,glutathione disulfide,L-aspartic acid,L-glutamic acid,NADP
cyclosporin A	biologic drug	-0.519	0.00372	ATP,creatinine,L-glutamic acid,urea
liraglutide	biologic drug	-0.518	2.56e-15	acetyl-coenzyme A,beta-alanine,citric acid,creatinine,fumaric acid,GABA,glycolic acid,L-aspartic acid,L-glutamic acid,L-histidine,L-lysine,L-methionine,L-phenylalanine,L-proline,L-serine,L-threonine,L-tryptophan,L-tyrosine,succinic acid
HNF1B	transcription regulator	-0.447	6.08e-05	ATP,fumaric acid,L-aspartic acid,L-tyrosine,succinic acid
TGFB1	growth factor	-0.436	3.6e-06	acetyl-coenzyme A,ATP,creatinine,GTP,L-glutamic acid,L-proline,putrescine
TP53	transcription regulator	-0.429	0.00145	acetyl-coenzyme A,ATP,L-glutamic acid,NADPH
NPM1-ALK	fusion gene/product	-0.277	0.000172	ADP,ATP,fumaric acid,glycolic acid,succinic acid
IL1B	cytokine	-0.151	0.00249	acetyl-coenzyme A,ATP,GTP,L-lactic acid,L-tryptophan,NADPH
FH	enzyme	0	7.8e-07	fumaric acid,L-arginine,NADH,succinic acid
GSKJ4	chemical reagent	0	2.75e-15	ADP,aspartyl adenylate,fumaric acid,glutathione disulfide,L-aspartic acid,L-glutamic acid,L-histidine,L-lysine,L-methionine,L-phenylalanine,L-serine,L-threonine,L-tryptophan,L-tyrosine,succinic acid,UDP-D-glucose
R419	chemical reagent	0	6.63e-07	L-aspartic acid,L-glutamic acid,L-histidine,L-lysine,L-methionine,L-serine,L-threonine
pilocarpine	chemical drug	0	1.55e-05	ADP,GABA,IMP,L-glutamic acid,succinic acid
hydrogen peroxide	chemical - endogenous mammalian	0.099	3.68e-06	ATP,fructose-1,6-diphosphate,GABA,glutathione disulfide,GTP,L-glutamic acid,NADH,NADP
erlotinib	chemical drug	0.346	1.85e-05	fructose-1,6-diphosphate,fumaric acid,L-aspartic acid,L-glutamic acid,L-proline,NADH
SAT1	enzyme	0.455	1.04e-05	acetyl-coenzyme A,putrescine,S-adenosylmethionine,spermidine
melatonin	chemical - endogenous mammalian	0.555	0.000341	ATP,creatinine,L-arginine,NADH,urea
2-deoxyglucose	chemical drug	0.641	2.81e-05	ATP,glutathione disulfide,IMP,putrescine,spermidine
N-acetyl-L-cysteine	chemical drug	0.718	0.00225	ATP,creatinine,glutathione disulfide,L-glutamic acid
TNF	cytokine	0.762	0.0285	ATP,citric acid,L-tryptophan,NADH,NADPH
EGF	growth factor	0.796	2.32e-06	ATP,citric acid,fumaric acid,GABA,GTP,succinic acid,urea
TMT1B	enzyme	0.816	0.000191	carnosine,GABA,glutathione disulfide,L-glutamic acid,L-lactic acid,L-methionine
ethanol	chemical - endogenous mammalian	0.908	0.0207	acetyl-coenzyme A,ATP,GABA,L-glutamic acid,L-glutamine,S-adenosylmethionine
L-arginine	chemical - endogenous mammalian	1	0.000488	creatinine,GABA,glutathione disulfide,L-glutamic acid
PEX5	other	1	0.0426	acetyl-coenzyme A,glutathione disulfide,putrescine,spermidine
STK11	kinase	1	9.87e-05	ATP,fumaric acid,L-glutamic acid,L-methionine
RPTOR	other	1	6.94e-05	GABA,L-glutamic acid,L-glutamine,L-serine
methimazole	chemical drug	1	0.000488	citric acid,spermidine,succinic acid,uric acid
metformin	chemical drug	1.012	1.04e-06	ATP,creatinine,fructose-1,6-diphosphate,GTP,L-aspartic acid,L-glutamic acid,L-proline,succinic acid
doxorubicin	chemical drug	1.131	4.43e-06	ATP,creatinine,glutathione disulfide,putrescine,S-adenosylmethionine,spermidine,urea
zinc gluconate	chemical drug	1.342	0.000207	putrescine,sn-glycerol-3-phosphate,succinic acid,uric acid,xanthine
tetrahydro-2-furancarboxylic acid	chemical reagent	1.387	5.24e-06	citric acid,L-aspartic acid,L-serine,succinic acid,xanthine
CHKA	kinase	1.414	2.28e-05	ADP,ATP,glutathione disulfide,L-aspartic acid,L-glutamic acid,NADP
SIRT5	enzyme	1.89	1.7e-08	ATP,L-glutamic acid,L-histidine,L-methionine,L-phenylalanine,L-proline,L-tyrosine
dantrolene	chemical drug	1.941	0.000183	ATP,citric acid,fumaric acid,succinic acid
HTT	transcription regulator	1.951	0.00376	ATP,creatinine,GABA,L-glutamic acid,succinic acid
LDHA	enzyme	1.964	8.62e-07	ATP,citric acid,fumaric acid,L-aspartic acid,L-glutamic acid,succinic acid
Lao1	enzyme	2	1.58e-07	L-leucine,L-methionine,L-phenylalanine,L-tyrosine
CRBN	enzyme	2	6.94e-05	GABA,L-proline,putrescine,spermidine
CNR1	G-protein coupled receptor	2	0.00024	L-glutamic acid,L-histidine,L-methionine,L-serine
EMD	other	2	1.04e-05	acetyl-coenzyme A,citric acid,fumaric acid,succinic acid
CPT1B	enzyme	2.099	1.36e-22	acetyl-coenzyme A,ATP,fumaric acid,GMP,IMP,L-arginine,L-asparagine,L-aspartic acid,L-glutamine,L-histidine,L-isoleucine,L-leucine,L-lysine,L-phenylalanine,L-threonine,L-tryptophan,L-tyrosine,L-valine,NADH
IL37	cytokine	2.138	3.3e-09	citric acid,GDP,glutathione disulfide,IMP,L-phenylalanine,L-serine,L-threonine,L-tryptophan,succinic acid
FDX1	transporter	2.207	0.000398	GMP,IMP,L-glutamic acid,L-serine,xanthine
HPD	enzyme	2.236	3.57e-07	fumaric acid,L-glutamic acid,L-phenylalanine,L-tyrosine,succinic acid
LDHB	enzyme	2.236	1.11e-05	citric acid,fumaric acid,L-aspartic acid,L-glutamic acid,succinic acid
UCP2	transporter	2.433	3.84e-07	ATP,citric acid,fumaric acid,L-malic acid,NADH,succinic acid
GNMT	enzyme	2.449	8.62e-07	glutathione disulfide,L-methionine,L-serine,putrescine,S-adenosylmethionine,spermidine
GAC0001E5	chemical reagent	2.619	2.71e-07	acetyl-coenzyme A,fumaric acid,IMP,L-aspartic acid,L-glutamic acid,L-serine,L-tyrosine
NCGC00378430	chemical reagent	2.646	2.45e-10	ATP,citric acid,fumaric acid,L-arginine,L-aspartic acid,L-glutamine,L-threonine,putrescine,sn-glycerol-3-phosphate,spermidine,UDP-D-glucose
MB1-47	chemical reagent	2.828	2.18e-11	acetyl-coenzyme A,ATP,citric acid,fumaric acid,GTP,L-aspartic acid,L-glutamic acid,UDP-D-glucose
OGT	enzyme	3.434	1.59e-13	ATP,L-aspartic acid,L-glutamic acid,L-histidine,L-lysine,L-methionine,L-phenylalanine,L-proline,L-serine,L-threonine,L-tryptophan,L-tyrosine
deoxycholate	chemical - endogenous mammalian	3.927	1.77e-16	ADP,ATP,citric acid,fructose-1,6-diphosphate,galactose-1-phosphate,GDP,GMP,GTP,L-aspartic acid,L-glutamic acid,L-histidine,L-methionine,L-proline,L-serine,sn-glycerol-3-phosphate,UDP-D-glucose
afatinib	chemical drug	4	3.16e-13	beta-alanine,fumaric acid,L-aspartic acid,L-glutamic acid,L-histidine,L-lysine,L-methionine,L-phenylalanine,L-proline,L-serine,L-threonine,L-tryptophan,L-tyrosine,putrescine,spermidine,UDP-D-glucose
sirolimus	chemical drug	4.231	5.58e-14	ATP,beta-alanine,creatinine,fumaric acid,L-aspartic acid,L-glutamic acid,L-histidine,L-lysine,L-methionine,L-phenylalanine,L-proline,L-serine,L-threonine,L-tryptophan,L-tyrosine,putrescine,spermidine,UDP-D-glucose
NP627	chemical reagent		0.0205	ATP
acetyl-coenzyme A	chemical - endogenous mammalian		0.000414	ATP,citric acid
adenosine	chemical - endogenous mammalian		0.0202	ATP,L-glutamic acid
guanosine	chemical - endogenous mammalian		0.00122	creatinine,GTP
inosine	chemical - endogenous mammalian		0.0406	uric acid
istradefylline	chemical drug		0.00242	GABA,L-glutamic acid
8-(3-chlorostyryl)caffeine	chemical reagent		0.0406	L-glutamic acid
isobutylmethylxanthine	chemical toxicant		0.0366	ATP,GTP
propylthiouracil	chemical drug		0.0122	citric acid,succinic acid,uric acid
tetrodotoxin	chemical drug		0.000156	ATP,GABA,L-glutamic acid
(S)-4-carboxyphenylglycine	chemical reagent		0.0406	L-glutamic acid
kynurenine	chemical - endogenous mammalian		0.0406	L-glutamic acid
beta-alanine	chemical - endogenous mammalian		0.0406	carnosine
glycine	chemical - endogenous mammalian		0.00158	ATP,creatinine,L-serine
L-methionine	chemical - endogenous mammalian		0.00202	folic acid,glutathione disulfide,S-adenosylmethionine
L-aspartic acid	chemical - endogenous mammalian		3.22e-05	ATP,citric acid,fumaric acid
dextran sulfate	chemical drug		0.00588	L-glutamic acid,L-tryptophan
glycerol	chemical - endogenous mammalian		0.0136	ATP,creatinine
novobiocin	chemical drug		0.00242	L-glutamic acid,xanthine
epi-androsterone	chemical - endogenous mammalian		0.0205	NADPH
beta-estradiol	chemical - endogenous mammalian		0.00289	ATP,citric acid,creatinine,fumaric acid,succinic acid
estradiol-17beta-benzoate	chemical reagent		0.0205	GABA
nitrate	chemical - endogenous mammalian		0.0406	L-arginine
PDK	group		0.0406	GABA
usnic acid	chemical - endogenous non-mammalian		0.0205	ATP
IMPDH	group		0.0205	GTP
tert-butyl hydroperoxide	chemical toxicant		0.00122	glutathione disulfide,NADP
fasnall	chemical reagent		0.0312	citric acid,L-glutamic acid,spermidine
cytochrome-c oxidase	complex		0.0205	ATP
AGI5198	chemical reagent		0.0205	D-alpha-hydroxyglutarate
Ube4b-Nmnat1	fusion gene/product		0.0406	ATP
methyl jasmonate	chemical - endogenous non-mammalian		0.0205	folic acid
fluorofenidone	chemical reagent		0.0406	creatinine
MICU1	other		0.0205	ATP
AMXT-1501	chemical drug		0.00122	putrescine,spermidine
mitochonic acid 5	chemical reagent		0.0205	ATP
PT1	chemical reagent		0.0205	ATP
calotropis gigantea stem bark ethanolic/dichloromethane extract	chemical reagent		0.0205	ATP
darbepoetin alfa	biologic drug		0.0205	creatinine
methyl pyruvate	chemical reagent		0.0406	ATP
RA413S	chemical reagent		0.0406	ATP
Mellitin	chemical - endogenous non-mammalian		0.0205	L-glutamic acid
Tetanospasmin	chemical - endogenous non-mammalian		0.0205	L-glutamic acid
SHISA3	other		0.0205	GTP
rasburicase	biologic drug		0.0205	uric acid
fludioxonil	chemical toxicant		0.0205	ATP
RAPTA-C	chemical reagent		0.00202	L-aspartic acid,L-glutamic acid,L-proline
GCN2iB	chemical drug		0.00728	creatinine,L-methionine,L-valine
(S)-alpha-chlorohydrin	chemical toxicant		0.0406	ATP
exisulind	chemical - endogenous mammalian		0.00588	putrescine,spermidine
Ginkgo biloba	chemical drug		0.0406	ATP
DKFZ-728	chemical reagent		0.0205	spermidine
DKFZ-748	chemical reagent		0.0205	spermidine
Cd59a	other		0.0205	urea
2-phosphoglyceric acid	chemical - endogenous mammalian		0.0205	NADPH
vitamin E	chemical drug		0.00379	creatinine,glutathione disulfide,urea
JINK1/2	group		0.0406	ATP
Thioredoxin reductase	group		0.0205	ATP
creatine kinase	group		0.0205	ATP
apyrase	group		0.00242	ATP,creatinine
glutathione peroxidase	group		0.0406	ATP
NFAT (complex)	complex		0.0205	L-glutamic acid
CK1	group		0.0205	ATP
GAD	group		0.0205	GABA
niclosamide	chemical drug		0.0205	ATP
mortaparibplus	chemical reagent		0.0205	ATP
8-hydroxy-4-methyoxy-1-naphthalene-carboxaldehyde	chemical reagent		0.00122	fumaric acid,succinic acid
NIK	group		0.0205	ATP
144DG11	chemical reagent		0.0205	ATP
heparan sulfate octadecasaccharide	chemical reagent		0.0406	creatinine
hexestrol bis(diethylaminoethyl ether)	chemical toxicant		0.0205	ATP
dihydroartemisinin	chemical drug		0.0406	ATP
triacetin	chemical toxicant		0.0205	ATP
tanshinone I	chemical - endogenous non-mammalian		0.0205	ATP
doramapimod	chemical drug		0.0205	creatinine
etretinate	chemical drug		0.0205	L-histidine
diosmetin	chemical - endogenous non-mammalian		0.0205	ATP
bromethalin	chemical toxicant		0.0205	ATP
lewisite	chemical toxicant		0.0205	ATP
IH636 grape seed proanthocyanidin extract	chemical drug		0.00242	creatinine,urea
tolfenamic acid	chemical drug		0.0205	ATP
WAY-181187	chemical drug		0.0205	GABA
Mitochondrial complex 1	complex		0.0406	ATP
ATP synthase	complex		0.0205	ATP
UQCC3	other		1.27e-06	ATP,fumaric acid,GDP,GMP,NADH
RCC1	other		0.0205	GTP
HEPES	chemical reagent		0.0205	ATP
piracetam	chemical drug		0.0406	ATP
H2-Q3	other		0.0205	ATP
diethyl fumarate	chemical reagent		0.0406	fumaric acid
acemetacin	chemical drug		0.0205	ATP
aminoglycoside	chemical drug		0.0205	creatinine
procymidone	chemical reagent		0.0406	ATP
camostat	chemical drug		0.0205	creatinine
ribavirin-5'-phosphate	chemical drug		0.0205	GTP
PFKFB4	kinase		0.0202	fructose-1,6-diphosphate,xanthine
CAB39L	kinase		0.0406	ATP
cytochrome C	group		0.0205	ATP
Vacuolar H+ ATPase	complex		0.00027	L-glutamic acid,L-phenylalanine,L-threonine
XPR1	ion channel		0.0406	ATP
SLC46A1	transporter		0.0205	folic acid
SLC14A1	transporter		0.00242	creatinine,urea
TNS1	other		0.0205	GTP
BDNF	growth factor		0.0366	GABA,GTP
MFN1	enzyme		0.0202	citric acid,fumaric acid
UQCC2	other		0.0205	ATP
ARHGAP15	other		0.0205	creatinine
SQSTM1	transcription regulator		0.0406	ATP
UPK3A	other		0.0406	creatinine
MTR	enzyme		0.0406	L-methionine
FBLN7	other		0.0406	creatinine
TMX1	enzyme		0.0205	ATP
METTL3	enzyme		0.0406	ATP
FAH	enzyme		0.0406	creatinine
PANX1	transporter		0.00122	ATP,creatinine
OIT3	other		0.0205	uric acid
FXN	kinase		0.0406	ATP
SH2D5	other		0.0205	GTP
PTPMT1	phosphatase		0.0406	ATP
SIRT7	enzyme		0.0205	ATP
CYB5R4	enzyme		0.0406	glutathione disulfide
FAM3A	other		0.0406	ATP
DICER1-AS1	other		0.0406	ATP
MT-TL1	other		0.0205	ATP
MIEF2	other		0.00312	ATP,citric acid,fumaric acid
MT-RNR1	other		0.0205	ATP
FAM83A	other		0.0205	ATP
FAT1	other		0.0205	L-aspartic acid
MDH1	enzyme		0.0205	NADPH
ACOT12	enzyme		0.0205	acetyl-coenzyme A
AASS	enzyme		0.0406	L-lysine
PGAM5	enzyme		0.0205	NADPH
LRRK2	kinase		0.00588	ATP,creatinine
STOML2	other		0.0406	ATP
CHCHD5	other		0.0205	ATP
TRIB2	kinase		0.0205	ATP
daporinad	chemical drug		0.0406	ATP
KDM2B	enzyme		0.0205	ATP
ENTPD2	enzyme		0.0406	ATP
MT-TE	other		0.0205	ATP
OTUB2	enzyme		0.0406	ATP
BCS1L	enzyme		0.0205	L-glutamic acid
ST6GALNAC2	enzyme		0.0205	creatinine
GAPDHS	enzyme		0.0205	ATP
ZC3H10	other		5.63e-13	acetyl-coenzyme A,ATP,fumaric acid,L-aspartic acid,L-glutamic acid,L-phenylalanine,L-proline,L-tyrosine,NADP,NADPH,succinic acid
GJB6	transporter		0.0406	ATP
ME2	enzyme		0.0205	NADPH
GAMT	enzyme		0.0406	creatinine
YTHDF2	other		0.0406	ATP
SLC6A11	transporter		0.0205	GABA
BCDIN3D	enzyme		0.0205	fructose-1,6-diphosphate
SLC25A47	other		0.0205	ATP
GPR4	G-protein coupled receptor		0.0406	creatinine
SLC25A25	transporter		0.0406	ATP
MT-TI	other		0.0205	ATP
DNPEP	peptidase		0.0205	creatinine
NDUFAF1	other		0.0205	ATP
IMMP2L	peptidase		0.0406	ATP
MRPS5	other		0.0205	ATP
ADH5	enzyme		0.00242	folic acid,S-adenosylmethionine
RGMB	other		0.0406	creatinine
3-acetylpyridine	chemical toxicant		0.0205	ATP
YARS2	enzyme		0.0205	ATP
PHOSPHO1	enzyme		0.0205	ATP
LETM1	transporter		0.0205	ATP
UPK2	other		0.00397	creatinine,uric acid
FLT4	transmembrane receptor		3.22e-05	citric acid,NADPH,succinic acid
SLC25A23	transporter		0.00122	ADP,ATP
FNIP1	other		0.0205	ATP
NDUFA4L2	enzyme		0.0012	ADP,ATP,succinic acid
NXN	enzyme		0.0205	NADPH
GALT	enzyme		0.0205	galactose-1-phosphate
ABCC6	transporter		0.0406	creatinine
DIMT1	enzyme		0.0205	ATP
febuxostat	chemical drug		0.0406	uric acid
SLC47A1	transporter		0.0406	creatinine
MAF1	other		0.00397	putrescine,spermidine
SLC22A8	transporter		0.0205	uric acid
FOLR2	transporter		0.0205	folic acid
GLIS2	transcription regulator		0.0406	creatinine
CUEDC2	other		0.00588	citric acid,fructose-1,6-diphosphate
TOP1MT	enzyme		0.0406	ATP
PPTC7	phosphatase		0.0205	ATP
TINCR	other		0.0205	acetyl-coenzyme A
SLC17A3	transporter		0.0406	uric acid
ATP13A2	transporter		0.0406	ATP
DRAM1	other		0.0406	ATP
CHCHD6	other		0.0205	ATP
SLC25A44	transporter		0.000426	citric acid,L-glutamic acid,succinic acid
BCR (complex)	complex		1.57e-15	beta-alanine,creatinine,fructose-1,6-diphosphate,GDP,glutathione disulfide,GMP,L-aspartic acid,L-glutamic acid,L-lysine,L-methionine,L-phenylalanine,L-serine,L-threonine,L-tryptophan,L-tyrosine,succinic acid,uric acid
IL12 (family)	group		0.0406	ATP
NAT8L	enzyme		0.0205	ATP
GPD1L	enzyme		0.0205	NADH
soy isoflavones	chemical drug		0.00813	creatinine,urea
potassium dichromate	chemical toxicant		0.0205	creatinine
N-propyl bromide	chemical reagent		1.27e-06	beta-alanine,GABA,L-aspartic acid,L-serine,L-threonine
dynasore	chemical reagent		0.0406	ATP
Cyct	other		0.0205	ATP
estrogen receptor	group		0.00202	citric acid,fumaric acid,succinic acid
leucine	chemical - endogenous mammalian		0.000886	3-hydroxy-3-methylglutaryl-coenzyme A,acetyl-coenzyme A,ATP
necrostatin-1	chemical reagent		0.0205	creatinine
MDH2	enzyme		0.0205	succinic acid
IDH2	enzyme		0.00588	ATP,D-alpha-hydroxyglutarate
alisertib	chemical drug		0.0205	ATP
dapagliflozin	chemical drug		0.00588	3-hydroxy-3-methylglutaryl-coenzyme A,acetyl-coenzyme A
BCKDK	kinase		0.0205	citric acid
landiolol	chemical drug		0.0406	ATP
amitivir	chemical drug		0.0205	uric acid
ivabradine	chemical drug		0.0406	creatinine
ferric carboxymaltose	chemical drug		0.0205	ATP
fostamatinib	chemical drug		0.0205	creatinine
ATP7B	transporter		0.00158	acetyl-coenzyme A,citric acid,fumaric acid
HMOX2	enzyme		0.0406	ATP
XDH	enzyme		0.0167	ATP,uric acid
STAT3	transcription regulator		0.0107	ATP,S-adenosylmethionine
SLC22A12	transporter		0.0205	uric acid
empagliflozin	chemical drug		9.84e-07	acetyl-coenzyme A,ADP,creatinine,IMP,L-arginine,L-asparagine,L-lysine,L-methionine,L-phenylalanine,L-proline,L-serine,L-valine
PAH	enzyme		0.0406	L-phenylalanine
SH3GLB1	enzyme		0.0205	ATP
PRKCE	kinase		0.00588	L-glutamic acid,putrescine
UCP3	transporter		0.0239	ADP,ATP
triphenyltin chloride	chemical reagent		0.000414	ATP,NADPH
IGF1	growth factor		0.0205	creatinine,glutathione disulfide,urea
G6PD	enzyme		0.00379	NADPH,spermidine,succinic acid
kathon 886	chemical reagent		0.0205	glutathione disulfide
GATA2	transcription regulator		0.0205	GTP
VHL	transcription regulator		0.0107	ATP,NADPH
CSF1	cytokine		1.55e-05	creatinine,GABA,L-glutamic acid,L-glutamine,L-serine
MPIG6B	other		0.0205	ATP
CFB	peptidase		0.0406	creatinine
OAZ1	enzyme		0.00122	putrescine,spermidine
SIRT2	transcription regulator		0.0205	ATP
PRKAA1	kinase		0.0239	ATP,fumaric acid
APBA3	transporter		0.0406	ATP
AKAP11	other		0.0205	ATP
CDK1	kinase		0.0406	ATP
MDM2	transcription regulator		0.0205	creatinine
ATP5F1B	transporter		0.0205	ATP
MCL1	transporter		0.0406	ATP
NOTCH1	transcription regulator		0.0406	NADPH
EFNA5	kinase		0.0205	GABA
TRPM2	ion channel		0.0205	ATP
CACNA1G	ion channel		0.0406	ATP
RAB27A	enzyme		0.00397	ADP,ATP
IL10	cytokine		0.00536	creatinine,L-glutamic acid,succinic acid
MAT1A	enzyme		0.00122	L-methionine,S-adenosylmethionine
GCK	kinase		0.00312	fructose-1,6-diphosphate,NADH,NADPH
CAT	enzyme		0.0136	ATP,glutathione disulfide
HIF1A	transcription regulator		0.0413	ATP,L-tryptophan
Abcb1b	transporter		0.0406	ATP
NTS	other		0.0239	GABA,L-glutamic acid
flunixin meglumine	chemical drug		0.0205	creatinine
SLC16A1-AS1	other		0.0205	ATP
LINC01234	other		0.0406	L-serine
TIMP2	other		0.0406	creatinine
NGLY1	enzyme		0.0406	ATP
(-)-arctigenin	chemical reagent		0.0406	ATP
COL18A1	other		0.0406	creatinine
DNASE1	enzyme		0.0406	creatinine
MTOR	kinase		0.0012	L-glutamic acid,putrescine,spermidine
PCK1	kinase		0.00312	ATP,citric acid,fumaric acid
SPTBN1	other		0.0205	ATP
CCNB1	kinase		0.0205	ATP
SMS	enzyme		0.0205	spermidine
LIMS1	other		0.0205	L-proline
IL3	cytokine		0.0136	ADP,ATP
CD55	other		0.000414	creatinine,urea
MAPT	other		0.00397	ATP,L-glutamic acid
BCL2L2	other		0.0205	ATP
SMAD7	transcription regulator		0.0406	creatinine
SLC16A1	transporter		7.94e-05	ATP,NADPH,sn-glycerol-3-phosphate
MPZ	other		0.0205	ATP
IL4	cytokine		0.0312	ATP,L-arginine,L-proline
SP1	transcription regulator		0.0406	L-aspartic acid
SPP1	cytokine		0.00728	creatinine,L-glutamic acid,uric acid
HSD17B10	enzyme		0.0205	ATP
PTPN2	phosphatase		0.0406	ATP
DYRK1B	kinase		0.0406	ATP
PRODH	enzyme		3.22e-05	GABA,L-aspartic acid,L-glutamic acid
ACSS2	enzyme		0.000414	acetyl-coenzyme A,ATP
TERT	enzyme		0.00242	ATP,GTP
ENO1	enzyme		3.88e-16	ATP,fructose-1,6-diphosphate,fumaric acid,L-aspartic acid,L-glutamic acid,L-histidine,L-isoleucine,L-methionine,L-phenylalanine,L-proline,L-serine,L-threonine,L-tryptophan,L-tyrosine
dulaglutide	biologic drug		0.0413	citric acid,succinic acid
UGP2	enzyme		0.0205	UDP-D-glucose
AcPhe(ornithine-Pro-cyclohexylamine-Trp-Arg)	chemical reagent		0.0406	creatinine
mir-302	microRNA		0.00397	L-aspartic acid,NADH
mir-1	microRNA		0.0205	NADPH
miR-7a-5p (and other miRNAs w/seed GGAAGAC)	mature microRNA		0.0205	ATP
mir-7	microRNA		0.0406	ATP
miR-483-5p (miRNAs w/seed AGACGGG)	mature microRNA		0.0205	GTP
miR-615-3p (miRNAs w/seed CCGAGCC)	mature microRNA		0.0205	ATP
miR-125b-5p (and other miRNAs w/seed CCCUGAG)	mature microRNA		0.0406	L-tyrosine
mir-582	microRNA		0.0205	ATP
miR-142-3p (and other miRNAs w/seed GUAGUGU)	mature microRNA		0.0205	ATP
mir-145	microRNA		0.0406	ATP
E4F1	transcription regulator		0.000414	citric acid,succinic acid
PIM1	kinase		0.0205	ATP
STK4	kinase		0.0205	GTP
TWIST1	transcription regulator		0.0406	ATP
SOX6	transcription regulator		0.0205	ATP
AGER	transmembrane receptor		0.0167	ATP,creatinine
CHEK2	kinase		0.000414	ATP,fumaric acid
SLC34A2	transporter		0.0205	creatinine
NMNAT1	enzyme		0.0406	ATP
SLC1A1	transporter		0.0406	GABA
LGMN	peptidase		0.0205	creatinine
CD2AP	other		0.0406	creatinine
SREBF1	transcription regulator		0.00728	ATP,citric acid,fumaric acid
NOS3	enzyme		0.00955	ATP,creatinine,L-arginine
PARP1	enzyme		0.00397	ATP,creatinine
CSF3	cytokine		0.0012	ATP,creatinine,urea
SDHA	enzyme		0.0205	ATP
ASS1	enzyme		0.00242	L-aspartic acid,urea
DL-threo-beta-benzyloxyaspartic acid	chemical reagent		0.0406	L-glutamic acid
ELAVL4	translation regulator		0.0205	L-glutamic acid
DPYSL4	enzyme		0.0205	ATP
BCL2L1	other		0.00242	acetyl-coenzyme A,ATP
PER2	transcription regulator		0.00379	ATP,L-glutamic acid,L-methionine
GLUL	enzyme		0.00242	L-aspartic acid,L-tyrosine
TDO2	enzyme		0.0406	L-tryptophan
KALRN	kinase		0.0205	GTP
WZ-4002	chemical drug		0.0205	ATP
nivolumab	biologic drug		0.0406	creatinine
ATXN1	transcription regulator		0.0136	ATP,L-glutamic acid
ATM	kinase		0.00813	NADH,NADP
PKM	kinase		0.00253	ATP,L-lactic acid,UDP-D-glucose
EGFR	kinase		8.25e-12	beta-alanine,creatinine,fumaric acid,L-aspartic acid,L-glutamic acid,L-histidine,L-lysine,L-methionine,L-phenylalanine,L-proline,L-serine,L-threonine,L-tryptophan,L-tyrosine,putrescine,spermidine,UDP-D-glucose
COX10-DT	other		0.0205	L-lactic acid
MACC1-AS1	other		0.0205	ATP
ADORA2A	G-protein coupled receptor		0.0136	GABA,L-glutamic acid
UBQLN1	other		0.0205	ATP
FSTL1	other		0.0406	ATP
HNF4G	transcription regulator		0.0406	urea
MET	kinase		0.000426	glutathione disulfide,L-aspartic acid,L-tyrosine
BCL2	transporter		0.0279	creatinine,NADPH
PAX5	transcription regulator		0.0205	ATP
FBP1	phosphatase		0.00242	ATP,NADPH
BCKDHB	enzyme		0.0205	ATP
ODC1	enzyme		0.00242	putrescine,spermidine
HNF4A	transcription regulator		0.00627	ATP,NADPH,urea
PFKFB2	kinase		0.0107	L-aspartic acid,L-leucine
BDKRB1	G-protein coupled receptor		0.00397	creatinine,urea
THRA	ligand-dependent nuclear receptor		0.0136	citric acid,fumaric acid
UMOD	other		0.00588	creatinine,uric acid
SDHB	enzyme		0.00397	fumaric acid,succinic acid
SLC1A2	transporter		3.22e-05	ATP,L-aspartic acid,L-glutamic acid
TCF3	transcription regulator		0.0205	acetyl-coenzyme A
PTGIS	enzyme		0.0107	ATP,creatinine
TINF2	other		0.0205	ATP
SOCS3	phosphatase		0.0406	ATP
NDRG2	other		0.0406	L-glutamic acid
UQCRFS1	enzyme		0.0406	succinic acid
MT-ATP6	transporter		0.0205	ATP
CD59	other		0.00242	creatinine,urea
C3	peptidase		0.0136	ATP,creatinine
GRM5	G-protein coupled receptor		0.0167	ADP,L-glutamic acid
EP300	transcription regulator		0.00813	ATP,L-glutamic acid
LIPT1	enzyme		1.61e-07	alpha-ketoisovaleric acid,citric acid,fumaric acid,L-aspartic acid,succinic acid
N(8)-acetylspermidine	chemical - endogenous mammalian		0.0406	spermidine
archazolid B	chemical - endogenous non-mammalian		0.0205	ATP
NME2	kinase		0.0406	GTP
BDKRB2	G-protein coupled receptor		0.0202	creatinine,urea
CCL22	cytokine		0.0406	creatinine
GAD1	enzyme		0.0205	GABA
MAT2A	enzyme		0.0205	S-adenosylmethionine
PGD	enzyme		0.0406	NADPH
HNF1A	transcription regulator		0.0279	ATP,citric acid
USP19	peptidase		0.0406	NADPH
GAD2	enzyme		0.0406	GABA
TFAM	transcription regulator		0.0462	ATP,glutathione disulfide
KCNMB4	ion channel		0.0205	ATP
IL18	cytokine		0.00813	ATP,creatinine
SPAG1	other		0.0205	ATP
AMPD3	enzyme		0.0205	ATP
CCN2	growth factor		0.000414	ATP,creatinine
PAX4	transcription regulator		0.0406	ATP
PDK1	kinase		0.0406	ATP
ACE	peptidase		0.0012	ATP,citric acid,succinic acid
HOMER2	other		0.0406	L-glutamic acid
HADH	enzyme		0.00242	L-aspartic acid,L-glutamic acid
ILKAP	phosphatase		0.0205	acetyl-coenzyme A
MEF2A	transcription regulator		0.0406	ATP
PIM2	kinase		0.0406	ATP
PGAM2	phosphatase		0.00588	acetyl-coenzyme A,fumaric acid
GNRH1	other		0.00453	GABA,L-glutamic acid,urea
PIM3	kinase		0.0205	ATP
FER	kinase		0.0205	ATP
ACACB	enzyme		0.0108	acetyl-coenzyme A,citric acid,fumaric acid
GCNT2	enzyme		0.0406	creatinine
FUNDC2	other		0.0202	citric acid,fumaric acid
PTCD1	other		0.0205	ATP
ATP5MF-PTCD1	other		0.0205	ATP
IKZF1	transcription regulator		0.0205	ATP
CEBPD	transcription regulator		0.0406	uric acid
C5AR1	G-protein coupled receptor		0.0167	creatinine,L-glutamic acid
ACHE	enzyme		0.0406	ATP
Uox	enzyme		0.0406	uric acid
GGT1	enzyme		0.00158	fructose-1,6-diphosphate,glutathione disulfide,L-glutamic acid
PSMD10	transcription regulator		0.00122	ATP,NADPH
APOA1	transporter		0.00158	ATP,creatinine,urea
KLB	enzyme		0.00588	3-hydroxy-3-methylglutaryl-coenzyme A,acetyl-coenzyme A
EIF6	translation regulator		0.0406	ATP
BBC3	other		0.0205	ATP
MEP1B	peptidase		0.0406	creatinine
NNT	enzyme		0.00379	citric acid,fumaric acid,NADPH
PTP4A2	phosphatase		0.0406	ATP
TRIO	kinase		0.0205	GTP
SIRT1	transcription regulator		0.0413	ATP,GTP
HOMER1	other		0.0205	L-glutamic acid
Perm1	other		0.0205	ATP
SLC25A12	transporter		0.00027	ATP,L-aspartic acid,NADPH
Slc25a12	transporter		0.0205	NADPH
ANK1	other		0.0205	ATP
MPI	enzyme		0.0205	ATP
RIPK1	kinase		3.22e-05	ATP,citric acid,L-aspartic acid
PRNP	other		3.69e-12	acetyl-coenzyme A,ADP,citric acid,fumaric acid,GABA,L-glutamic acid,L-serine,NADH,NADP,NADPH,sn-glycerol-3-phosphate,succinic acid,UDP-D-glucose
VCP	enzyme		0.0205	ATP
MYO9B	enzyme		0.0205	GTP
IL13	cytokine		0.00536	creatinine,L-arginine,L-proline
sini decoction	chemical drug		0.00397	citric acid,uric acid
LRPPRC	other		0.0205	ATP
RHO	G-protein coupled receptor		0.0205	ATP
ADK	kinase		0.00242	ADP,ATP
MAP1LC3B	other		0.000414	acetyl-coenzyme A,ATP
MAGI2	enzyme		0.0406	creatinine
EEF2K	kinase		0.0205	ATP
APRT	enzyme		0.00122	ATP,uric acid
AIFM2	enzyme		0.0205	NADH
NOCT	transcription regulator		0.00122	NADH,NADPH
TFAP2B	transcription regulator		0.0406	creatinine
SLC2A9	transporter		0.00027	ATP,creatinine,uric acid
ENTPD1	enzyme		0.00588	ATP,creatinine
NPHS2	other		0.0406	creatinine
TMBIM6	other		0.0205	ATP
BECN1	other		0.0406	acetyl-coenzyme A
CS	enzyme		0.00122	acetyl-coenzyme A,L-aspartic acid
SHMT1	enzyme		0.0406	S-adenosylmethionine
VDAC1	ion channel		0.00397	ADP,ATP
CUL4B	other		0.0205	ATP
CD47	transmembrane receptor		0.0406	ATP
AR	ligand-dependent nuclear receptor		0.0279	citric acid,xanthine
PDHA1	enzyme		0.0205	ATP
CDA	enzyme		0.0136	fumaric acid,succinic acid
MMP11	peptidase		0.00453	L-glutamic acid,L-phenylalanine,L-tyrosine
PROKR1	G-protein coupled receptor		0.0406	urea
EPHA2	kinase		0.000629	acetyl-coenzyme A,citric acid,fumaric acid
KRT8	other		0.0205	ATP
CLEC11A	growth factor		0.00813	creatinine,urea
NDUFA4	enzyme		0.0406	ATP
ACTB	other		0.0205	ATP
CITED2	transcription regulator		0.0205	ATP
ACE2	peptidase		0.00122	creatinine,GABA
EPO	cytokine		0.0107	creatinine,urea
DDX5	enzyme		0.0205	succinic acid
ELAVL3	other		0.0205	L-glutamic acid
AHCY	enzyme		0.0406	S-adenosylmethionine
IKZF3	transcription regulator		0.0205	creatinine
PRKACA	kinase		0.000156	citric acid,fumaric acid,succinic acid
IL1RL1	transmembrane receptor		0.0406	ATP
CTH	enzyme		0.0279	fructose-1,6-diphosphate,sn-glycerol-3-phosphate
PASK	kinase		0.0205	ATP
IP6K2	kinase		0.0406	ATP
TEAD2	transcription regulator		0.0205	acetyl-coenzyme A
G6PC1	phosphatase		0.0202	ATP,uric acid
ADCY3	enzyme		0.0205	creatinine
AZD-3965	chemical drug		0.0406	succinic acid
EFNA2	kinase		0.0205	GABA
NDUFS1	enzyme		0.0406	ATP
TWNK	enzyme		0.00122	ATP,NADH
CTNNB1	transcription regulator		9.87e-05	acetyl-coenzyme A,ATP,L-aspartic acid,L-tyrosine
LOC100359583/Ptma	other		0.0205	ATP
SLC25A13	transporter		0.0107	ATP,NADH
CCR2	G-protein coupled receptor		0.0205	creatinine
C5	cytokine		0.0321	creatinine,GTP
HMGB1	transcription regulator		0.0107	ATP,L-glutamic acid
S100A11	other		0.0406	NADPH
Esrra	ligand-dependent nuclear receptor		0.0406	ATP
Spart	other		0.0406	uric acid
FUS	transcription regulator		0.0205	ATP
Clec2e/Clec2h	transmembrane receptor		0.0205	creatinine
H2BC21	other		0.0205	GTP
TIGAR	enzyme		0.00122	ATP,NADPH
CPT1A	enzyme		0.00397	acetyl-coenzyme A,ATP
TFE3	transcription regulator		0.000629	ATP,L-phenylalanine,L-threonine
SDHD	enzyme		0.00242	fumaric acid,succinic acid
carotuximab	biologic drug		0.0205	ATP
ID2	transcription regulator		0.0205	ATP
ARHGDIA	other		0.00397	creatinine,GTP
NME1	kinase		0.0205	GTP
COPS6	other		0.000156	ATP,GTP,IMP
ANA-12	chemical reagent		0.0205	GABA
oligomycin A	chemical - endogenous non-mammalian		0.0205	ATP
dimethyl-alpha-ketoglutarate	chemical reagent		0.0406	L-aspartic acid
CSNK2A1	kinase		0.0205	ATP
ATP5MC1	transporter		0.0205	ATP
CYCS	enzyme		0.0205	ATP
CHCHD2	other		0.0205	ATP
SLC25A5	transporter		0.0205	ATP
ISCU	other		0.0205	citric acid
PCCA-DT	other		0.0406	ATP
JM6	chemical reagent		0.0406	L-glutamic acid
ONC-201	chemical drug		0.0205	ATP
gramicidin A	chemical reagent		0.0205	ATP
(+)-epicatechin	chemical drug		0.0205	ATP
finerenone	chemical drug		0.0205	ATP
iprodione	chemical toxicant		0.0205	ATP
OSU-CG12	chemical reagent		0.0205	NADH
metalloproteinase inhibitor	chemical drug		0.0205	ATP
antimycin A	chemical - endogenous non-mammalian		0.0012	ATP,glutathione disulfide,NADPH
green tea polyphenol	chemical drug		0.0205	creatinine
premarin	chemical drug		0.0205	L-glutamic acid
reactive oxygen species	chemical toxicant		0.0239	ATP,S-adenosylmethionine
alpha-4-pyridyl-1-oxide-n-tert-butylnitrone	chemical reagent		0.0406	glutathione disulfide
nitroaspirin	chemical drug		0.0205	ATP
benzbromarone	chemical drug		0.000629	L-serine,L-threonine,S-adenosylmethionine
meclinertant	chemical drug		0.0406	GABA
pentylenetetrazol	chemical drug		0.0205	L-glutamic acid
2,3-bis(4-hydroxyphenyl)-propionitrile	chemical reagent		0.0406	ATP
temocapril	chemical drug		0.0406	creatinine
2-hydroxysaclofen	chemical reagent		0.0406	L-glutamic acid
probenecid	chemical drug		0.0167	ATP,uric acid
alpha-cyano-4-hydroxycinnamate	chemical reagent		0.0406	ATP
3-aminobenzamide	chemical toxicant		0.00122	ATP,NADPH
iodoacetic acid	chemical toxicant		0.00122	ATP,L-glutamic acid
methamphetamine	chemical drug		0.0279	creatinine,GABA
zoledronic acid	chemical drug		0.00397	creatinine,GTP
methylnitronitrosoguanidine	chemical toxicant		0.000156	ADP,ATP,NADH
BAY 61-3606	chemical drug		0.0406	creatinine
cephaloridine	chemical drug		0.0205	urea
silicon dioxide	chemical drug		0.0107	L-glutamic acid,succinic acid
verapamil	chemical drug		0.0012	creatinine,putrescine,spermidine
verlukast	chemical drug		0.00158	L-serine,L-threonine,S-adenosylmethionine
carbamylcholine	chemical drug		0.0279	NADH,urea
itraconazole	chemical drug		0.000426	citric acid,L-glutamic acid,succinic acid
methylmercury	chemical toxicant		0.0406	creatinine
niacinamide	chemical - endogenous mammalian		0.0279	creatinine,fumaric acid
chlorpyrifos	chemical toxicant		0.00955	GABA,L-aspartic acid,succinic acid
diazoxide	chemical drug		0.0107	ATP,L-glutamic acid
phenformin	chemical drug		0.00202	ATP,fructose-1,6-diphosphate,GTP
phencyclidine	chemical drug		0.00588	GABA,L-glutamic acid
capsazepine	chemical toxicant		0.00588	GABA,L-lactic acid
kynurenic acid	chemical - endogenous mammalian		0.00588	citric acid,L-glutamic acid
4,4'-diisothiocyanostilbene-2,2'-disulfonic acid	chemical drug		0.00588	ADP,ATP
procainamide	chemical drug		0.000414	creatinine,urea
mitoguazone	chemical drug		0.0406	spermidine
fomepizole	chemical drug		0.0205	ATP
6-aminonicotinamide	chemical reagent		0.0205	NADPH
pimagedine	chemical drug		0.0239	ATP,L-arginine
cyanamide	chemical - endogenous non-mammalian		0.0406	acetyl-coenzyme A
3-nitropropionic acid	chemical toxicant		2.11e-05	ATP,GABA,GDP,GTP,L-glutamic acid
CGS 21680	chemical reagent		0.00588	GABA,L-glutamic acid
trimethyltin	chemical reagent		0.0205	ATP
bisphosphonate	chemical drug		0.0406	creatinine
darifenacin	chemical drug		0.0406	ATP
ethylene glycol	chemical - endogenous mammalian		0.0205	urea
CL 316243	chemical drug		0.00837	IMP,uric acid,xanthine
alpha-ketoisocaproic acid	chemical - endogenous mammalian		0.00027	3-hydroxy-3-methylglutaryl-coenzyme A,acetyl-coenzyme A,NADPH
ketanserin	chemical drug		0.00813	ATP,creatinine
nimesulide	chemical drug		0.0107	ATP,NADPH
acetaminophen	chemical drug		0.00312	ATP,creatinine,glutathione disulfide
bupivacaine	chemical drug		0.0406	L-glutamic acid
ochratoxin A	chemical toxicant		0.0205	creatinine
levothyroxine	chemical - endogenous mammalian		0.00813	ATP,creatinine
diflunisal	chemical drug		0.0205	ATP
ibuprofen	chemical drug		0.0202	creatinine,uric acid
malonic acid	chemical - endogenous mammalian		0.00813	ATP,GABA
aminooxyacetic acid	chemical reagent		7.94e-05	ATP,GABA,NADPH
temozolomide	chemical drug		0.00122	ATP,L-glutamic acid
tecalcet	chemical reagent		0.0406	creatinine
JTE-013	chemical reagent		0.0205	GABA
geldanamycin	chemical drug		0.0406	ATP
10-(6'-ubiquinonyl)decyltriphenylphosphonium	chemical drug		0.0406	ATP
2-amino-2-norbornanecarboxylic acid	chemical toxicant		0.0406	L-glutamic acid
carbonyl cyanide p-(trifluoromethoxy)phenylhydrazone	chemical reagent		1.85e-05	ATP,IMP,NADH,NADPH
phenelzine	chemical drug		0.0406	GABA
GF 120918	chemical reagent		0.0406	ATP
SKF 89976A	chemical reagent		0.0205	GABA
CBR-5884	chemical reagent		0.0205	L-serine
everolimus	chemical drug		0.0406	GTP
L-lactic acid	chemical - endogenous mammalian		0.00397	ATP,GABA
quinpirole	chemical reagent		0.00397	GABA,L-glutamic acid
n-nitrosomethylbenzylamine	chemical toxicant		1.16e-06	IMP,L-histidine,L-lysine,L-proline,L-serine,L-tyrosine,putrescine,succinic acid,uric acid
Trolox C	chemical drug		0.0167	ATP,L-glutamic acid
cerulenin	chemical drug		0.0406	ATP
nocodazole	chemical reagent		0.000414	putrescine,spermidine
nigericin	chemical drug		0.0406	ATP
KU-55933	chemical drug		0.00122	ATP,succinic acid
lactic acid	chemical - endogenous mammalian		0.0107	ATP,NADPH
itaconic acid	chemical - endogenous mammalian		0.0205	succinic acid
dichloroacetic acid	chemical drug		0.00813	ATP,L-glutamic acid
5-iodo-6-amino-1,2-benzopyrone	chemical reagent		0.00242	ATP,NADPH
methotrexate	chemical drug		0.000426	ATP,GTP,S-adenosylmethionine
trimetazidine	chemical drug		0.0406	ATP
6-methoxy-8-hydroxylaminoquinoline	chemical toxicant		0.0406	glutathione disulfide
hemicholinium 3	chemical reagent		0.0406	ATP
lambda-cyhalothrin	chemical toxicant		0.0205	ATP
Ko143	chemical toxicant		0.00242	L-glutamic acid,xanthine
BAY 41-2272	chemical reagent		0.0406	ATP
amine	chemical - other		0.0205	ATP
nitazoxanide	chemical drug		0.0205	ATP
voltage-gated sodium channel	complex		0.0205	L-glutamic acid
Hif	complex		0.0205	citric acid
remdesivir	chemical drug		0.0406	creatinine
cyprodinil	chemical toxicant		0.0205	ATP
pamidronic acid	chemical drug		0.0406	creatinine
pravastatin	chemical drug		0.0239	creatinine,uric acid
simvastatin	chemical drug		0.0205	ATP,creatinine,uric acid
lovastatin	chemical drug		0.00837	ATP,GDP,GTP
S0859	chemical reagent		0.0205	ATP
lipoamide	chemical - endogenous mammalian		0.0205	L-glutamic acid
SSR180575	chemical drug		0.0406	creatinine
glipizide	chemical drug		0.0406	creatinine
glyburide	chemical drug		0.0136	creatinine,L-glutamic acid
WIN 55,212-2	chemical - other		0.00813	ATP,L-glutamic acid
vitamin K3	chemical drug		0.00397	ATP,NADH
1,5-dihydroxyisoquinoline	chemical reagent		0.00397	ATP,NADPH
4-aminophenol	chemical - endogenous mammalian		0.000156	ADP,ATP,glutathione disulfide
rottlerin	chemical drug		0.00813	ATP,L-glutamic acid
salirasib	chemical drug		0.0205	ATP
mycophenolate mofetil	chemical drug		0.00242	creatinine,urea
bisphenol A	chemical - endogenous mammalian		0.0167	ATP,L-tryptophan
ammonium chloride	chemical drug		0.0107	ADP,ATP
titanium dioxide	chemical drug		0.000629	ATP,creatinine,uric acid
ruthenium red	chemical reagent		0.0406	NADH
potassium chloride	chemical drug		0.0167	ATP,L-glutamic acid
PAX5-ETV6	fusion gene/product		0.0205	ATP
FGFR3-TACC3	fusion gene/product		0.0205	ATP
NONO-TFE3	fusion gene/product		0.00202	ADP,GMP,NADH
KIN001-043	chemical drug		0.0406	ATP
epoxyeicosatrienoic acid analog B	chemical reagent		0.0406	creatinine
epoxyeicosatrienoic acid analog A	chemical reagent		0.0406	creatinine
EPZ020411	chemical reagent		0.0205	ATP
adiporon	chemical reagent		0.0205	ATP
GSK2194069	chemical reagent		0.0416	citric acid,L-glutamic acid,spermidine
manassantin B	chemical - endogenous non-mammalian		0.0406	ATP
dapansutrile	chemical drug		0.00027	ATP,citric acid,glutathione disulfide
mitapivat	chemical drug		0.0406	ATP
RK-33	chemical reagent		0.0406	ATP
anhydrovitamin A	chemical reagent		0.0406	ATP
cyanocobalamin	chemical - endogenous mammalian		0.0205	S-adenosylmethionine
N1,N11-diethylnorspermine	chemical drug		0.00397	putrescine,spermidine
4-hydroxynonenal	chemical toxicant		0.00813	ATP,fructose-1,6-diphosphate
sappanone A	chemical - endogenous non-mammalian		0.0406	GTP
Ac-YVAD-CMK	chemical - protease inhibitor		0.0406	creatinine
vancomycin	biologic drug		0.0406	urea
quinoline-Val-Asp(OMe)-CH2-OPH	chemical reagent		0.0205	creatinine
N-[N-(3,5-difluorophenacetyl-L-Ala)]-S-phenylglycine t-butyl ester	chemical - protease inhibitor		0.0406	ATP
daptomycin	biologic drug		0.0205	creatinine
N-acetyl-Asp-Glu	chemical - endogenous mammalian		0.0205	L-glutamic acid
tryptoquivaline	chemical - endogenous non-mammalian		0.00242	L-glutamic acid,xanthine
aplidine	biologic drug		0.0406	glutathione disulfide
actinomycin D	biologic drug		0.0012	ATP,NADH,NADPH
valinomycin	chemical reagent		0.0205	ATP
cyclosporin	biologic drug		0.000629	ATP,L-glutamic acid,NADH
ceruletide	biologic drug		0.00242	putrescine,spermidine
nucleotide	chemical - endogenous mammalian		0.0205	ATP
3,3'-diindolylmethane	chemical drug		0.0205	ATP
cannabinoid	chemical drug		0.0205	L-glutamic acid
cypermethrin	chemical toxicant		0.000629	creatinine,GABA,urea
parthenolide	chemical drug		0.00253	L-aspartic acid,L-glutamic acid,L-proline
phytanic acid	chemical - endogenous mammalian		0.0205	NADPH
taxifolin	chemical - endogenous non-mammalian		0.0205	L-glutamic acid
scopolamine	chemical drug		0.0406	L-glutamic acid
harmaline	chemical drug		0.0406	L-glutamic acid
3,7-dimethyl-1-propargylxanthine	chemical reagent		0.0406	GABA
monomethyl succinate	chemical reagent		0.00397	3-hydroxy-3-methylglutaryl-coenzyme A,acetyl-coenzyme A
fluoroacetic acid	chemical toxicant		0.0406	ATP
fenofibrate	chemical drug		0.0413	creatinine,uric acid
6-hydroxydopamine	chemical toxicant		0.0413	GABA,L-glutamic acid
oxalacetic acid	chemical - endogenous mammalian		0.0406	L-glutamic acid
thioctic acid	chemical drug		0.0279	glutathione disulfide,L-glutamic acid
oxalic acid	chemical - endogenous non-mammalian		0.00242	creatinine,glutathione disulfide
selenium	chemical drug		0.00397	L-glutamic acid,urea
ceftriaxone	chemical drug		0.0205	L-glutamic acid
CDP ethanolamine	chemical - endogenous mammalian		0.0205	ATP
n-3 fatty acids	chemical drug		0.0366	creatinine,urea
mycophenolic acid	chemical drug		0.0205	GTP
acyl-coenzyme A	chemical - endogenous mammalian		0.0205	acetyl-coenzyme A
NMN	chemical - endogenous mammalian		0.0406	ATP
adefovir dipivoxil	chemical drug		0.0205	creatinine
MDL 73811	chemical reagent		0.00122	putrescine,spermidine
lamivudine	chemical drug		0.0205	creatinine
ribavirin	chemical drug		7.94e-05	ATP,GTP,IMP
N(G)-monomethyl-D-arginine	chemical - endogenous mammalian		0.0107	L-proline,putrescine
acamprosate	chemical drug		0.0205	L-glutamic acid
methoxyflurane	chemical drug		0.0406	creatinine
dapsone	chemical drug		0.0406	ATP
rebamipide	chemical drug		0.0406	NADH
S-adenosylmethionine	chemical - endogenous mammalian		0.0136	glutathione disulfide,S-adenosylmethionine
GW 274150	chemical drug		0.0205	ATP
N(omega)-hydroxyarginine	chemical - endogenous mammalian		3.22e-05	L-proline,putrescine,urea
vigabatrin	chemical drug		0.0205	GABA
p-aminohippuric acid	chemical drug		0.0205	creatinine
(RS)-alpha-methylserine-O-phosphate	chemical reagent		0.000414	GABA,L-glutamic acid
betaine	chemical - endogenous mammalian		0.0202	S-adenosylmethionine,uric acid
2R,4R-4-aminopyrrolidine-2,4-dicarboxylic acid	chemical reagent		0.0406	L-glutamic acid
cycloleucine	chemical toxicant		0.0406	S-adenosylmethionine
eflornithine	chemical drug		0.00242	putrescine,spermidine
buthionine sulfoximine	chemical drug		0.0136	glutathione disulfide,L-glutamic acid
2-(methylamino)isobutyric acid	chemical reagent		0.0205	L-glutamic acid
taurine	chemical - endogenous mammalian		0.0413	GABA,L-glutamic acid
L-cystine	chemical - endogenous mammalian		0.0406	glutathione disulfide
creatine	chemical - endogenous mammalian		0.00312	ATP,creatinine,GDP
mimosine	chemical drug		0.00122	putrescine,spermidine
N-methyl-D-aspartate	chemical drug		0.0462	ATP,L-glutamic acid
phosphocreatine	chemical - endogenous mammalian		0.0406	L-glutamic acid
galactose	chemical - endogenous mammalian		0.00588	ATP,galactose-1-phosphate
D-glucono-1,5-lactone 6-phosphate	chemical - endogenous mammalian		0.0205	NADPH
L-glucose	chemical - endogenous mammalian		0.0136	fructose-1,6-diphosphate,L-glutamic acid
D-fructose	chemical - endogenous mammalian		0.0366	ATP,uric acid
mannose	chemical - endogenous mammalian		0.0205	ATP
7-ketocholesterol	chemical - endogenous mammalian		0.0406	ATP
dehydroisoandrosterone	chemical - endogenous mammalian		0.00837	acetyl-coenzyme A,citric acid,NADPH
ouabain	chemical drug		0.0107	ATP,NADH
ethidium	chemical drug		0.0205	NADH
nickel	chemical toxicant		0.0406	ATP
K+	chemical - endogenous mammalian		0.0202	ATP,L-glutamic acid

## Sheet: Panc 10.05 KO
Table S6. Predicted regulators using metabolome datasets. Related to Figure S5 and Figure 6. Predicted "regulators" in Panc 10.05 SERPINB3 knockout cells
Upstream Regulator	Molecule Type	Activation z-score	p-value of overlap	Target Molecules in Dataset
CD40	transmembrane receptor	-3.162	7.79e-11	3-phosphoglyceric acid,ATP,coenzyme A,creatine,glucose-6-phosphate,L-lysine,L-phenylalanine,L-proline,L-tyrosine,xanthine
CA9	enzyme	-2.887	8.23e-19	L-alanine,L-arginine,L-asparagine,L-glutamine,L-histidine,L-isoleucine,L-leucine,L-phenylalanine,L-proline,L-tyrosine,L-valine,putrescine
gemcitabine	chemical drug	-2.818	6.44e-08	3-phosphoglyceric acid,ATP,gluconic acid-6-phosphate,glucose-6-phosphate,GTP,L-glutamic acid,phosphoribosyl pyrophosphate,succinic acid
AQP7	transporter	-2.784	5.26e-09	creatine,creatinine,glutathione,L-glutamic acid,L-proline,putrescine,S-adenosylmethionine,trans-4-hydroxy-L-proline,urea
GATA4	transcription regulator	-2.449	8.97e-07	ATP,L-histidine,L-lysine,L-phenylalanine,L-proline,L-tyrosine
SIX1	transcription regulator	-2.236	0.000232	ATP,L-arginine,L-glutamine,putrescine,UDP-D-glucose
HDAC11	transcription regulator	-2.2	9.48e-08	ATP,glutathione,L-arginine,L-asparagine,succinic acid
lipopolysaccharide	chemical drug	-2.109	1.09e-06	3-phosphoglyceric acid,ATP,beta-alanine,creatine,creatinine,glucose-6-phosphate,glutathione,GTP,L-glutamic acid,L-glutamine,UDP-D-glucose,urea
MMP11	peptidase	-2	6.67e-05	creatine,L-glutamic acid,L-phenylalanine,L-tyrosine
PFK-15	chemical reagent	-2	0.000278	3-phosphoglyceric acid,gluconic acid-6-phosphate,glucose-6-phosphate,L-lactic acid
PKM	kinase	-1.974	7.24e-07	ATP,glucose-6-phosphate,glutathione,L-lactic acid,UDP-D-glucose
glutamine	chemical - endogenous mammalian	-1.956	0.000278	3-hydroxy-3-methylglutaryl-coenzyme A,ATP,L-glutamic acid,succinic acid
D-glucose	chemical - endogenous mammalian	-1.936	2.15e-07	3-hydroxy-3-methylglutaryl-coenzyme A,3-phosphoglyceric acid,ATP,creatine,glucose-6-phosphate,glutathione,GTP,L-glutamic acid,NADH,succinic acid
MYC	transcription regulator	-1.808	4.15e-07	ATP,creatinine,glucose-6-phosphate,glutathione,GTP,L-glutamic acid,succinic acid,urea
pyruvic acid	chemical - endogenous mammalian	-1.131	4e-06	3-hydroxy-3-methylglutaryl-coenzyme A,ATP,glutathione,NADH,succinic acid
perfluorododecanoic acid	chemical reagent	-1	0.000106	beta-alanine,L-histidine,L-phenylalanine,L-tyrosine
CD274	enzyme	-1	0.000514	ATP,creatine,glutathione,L-glutamic acid
ibrutinib	chemical drug	-1	1.11e-16	3-phosphoglyceric acid,ATP,beta-alanine,coenzyme A,creatine,creatinine,glucose-6-phosphate,glutathione,L-glutamic acid,L-lysine,L-phenylalanine,L-proline,L-tyrosine,succinic acid,uric acid,xanthine
ERBB2	kinase	-1	5.15e-05	ATP,glutathione,GTP,L-glutamic acid
IL4	cytokine	-0.832	0.0011	ATP,glutathione,L-arginine,L-proline
ARG1	enzyme	-0.692	1.72e-07	L-arginine,L-histidine,L-proline,putrescine,urea
Insulin	group	-0.598	0.00064	ATP,creatine,glucose-6-phosphate,glutathione,L-glutamic acid
HNF1B	transcription regulator	-0.447	8.78e-06	ATP,creatine,glutathione,L-tyrosine,succinic acid
TGFB1	growth factor	-0.436	2.28e-07	ATP,creatinine,glutathione,GTP,L-glutamic acid,L-proline,putrescine
GSKJ4	chemical reagent	-0.333	3.86e-08	3-phosphoglyceric acid,glutathione,L-glutamic acid,L-histidine,L-lysine,L-phenylalanine,L-tyrosine,succinic acid,UDP-D-glucose
N-acetyl-L-cysteine	chemical drug	-0.218	0.000514	ATP,creatinine,glutathione,L-glutamic acid
IL10	cytokine	-0.152	8.48e-05	creatinine,glutathione,L-glutamic acid,succinic acid
SPP1	cytokine	-0.152	0.000132	creatinine,glutathione,L-glutamic acid,uric acid
butyric acid	chemical - endogenous mammalian	-0.152	0.000383	ATP,gluconic acid-6-phosphate,glucose-6-phosphate,phosphoribosyl pyrophosphate
cisplatin	chemical drug	-0.139	0.0209	creatinine,glutathione,S-adenosylmethionine,urea
melatonin	chemical - endogenous mammalian	-0.059	2.73e-06	ATP,creatinine,glutathione,L-arginine,NADH,urea
simvastatin	chemical drug	0	0.00059	ATP,creatinine,glutathione,uric acid
cyclosporin A	biologic drug	0.038	6.07e-05	ATP,creatinine,glutathione,L-glutamic acid,urea
FDX1	transporter	0.152	0.000867	gluconic acid-6-phosphate,glucose-6-phosphate,L-glutamic acid,xanthine
liraglutide	biologic drug	0.218	2.92e-06	beta-alanine,creatinine,L-glutamic acid,L-histidine,L-lysine,L-phenylalanine,L-proline,L-tyrosine,succinic acid
CSF3	cytokine	0.218	9.81e-06	ATP,creatinine,glucose-6-phosphate,urea
APP	other	0.225	0.00144	ATP,creatine,glutathione,GTP,L-glutamic acid
tetradecanoylphorbol acetate	chemical drug	0.246	0.00152	ATP,glutathione,L-glutamic acid,putrescine
AGT	growth factor	0.532	0.00944	ATP,creatine,creatinine,glutathione
CPT1B	enzyme	0.832	1.86e-15	ATP,coenzyme A,L-arginine,L-asparagine,L-glutamine,L-histidine,L-isoleucine,L-leucine,L-lysine,L-phenylalanine,L-tyrosine,L-valine,NADH
curcumin	chemical drug	0.849	0.000767	ATP,creatine,creatinine,glutathione
streptozocin	chemical drug	0.882	0.00244	ATP,creatinine,glucose-6-phosphate,glutathione
EGF	growth factor	0.904	6.07e-05	ATP,creatine,GTP,succinic acid,urea
SIRT5	enzyme	0.956	9.76e-10	ATP,glutathione,L-glutamic acid,L-histidine,L-phenylalanine,L-proline,L-tyrosine
erlotinib	chemical drug	0.988	6.96e-08	3-phosphoglyceric acid,gluconic acid-6-phosphate,glucose-6-phosphate,glutathione,L-glutamic acid,L-proline,NADH
zinc gluconate	chemical drug	1	0.000514	putrescine,succinic acid,uric acid,xanthine
CHKA	kinase	1	0.000674	ATP,creatine,glutathione,L-glutamic acid
deferiprone	chemical drug	1	0.00342	beta-alanine,creatine,glucose-6-phosphate,L-proline
HTT	transcription regulator	1.053	6.1e-05	ATP,creatine,creatinine,glutathione,L-glutamic acid,succinic acid
metformin	chemical drug	1.11	1.51e-05	ATP,creatinine,GTP,L-glutamic acid,L-proline,succinic acid
doxorubicin	chemical drug	1.547	5.77e-06	ATP,creatinine,glutathione,putrescine,S-adenosylmethionine,urea
LDHA	enzyme	1.698	2.97e-06	ATP,gluconic acid-6-phosphate,glucose-6-phosphate,L-glutamic acid,succinic acid
ethanol	chemical - endogenous mammalian	1.903	0.015	ATP,glutathione,L-glutamic acid,L-glutamine,S-adenosylmethionine
dantrolene	chemical drug	1.941	3.9e-05	3-phosphoglyceric acid,ATP,glucose-6-phosphate,succinic acid
MB1-47	chemical reagent	2	2.08e-05	ATP,GTP,L-glutamic acid,UDP-D-glucose
HPD	enzyme	2	3.82e-06	L-glutamic acid,L-phenylalanine,L-tyrosine,succinic acid
LDHB	enzyme	2	5.15e-05	gluconic acid-6-phosphate,glucose-6-phosphate,L-glutamic acid,succinic acid
methotrexate	chemical drug	2	2.14e-06	ATP,glutathione,GTP,S-adenosylmethionine
hydrogen peroxide	chemical - endogenous mammalian	2.207	0.000439	ATP,glutathione,GTP,L-glutamic acid,NADH
OGT	enzyme	2.611	1.15e-07	ATP,L-glutamic acid,L-histidine,L-lysine,L-phenylalanine,L-proline,L-tyrosine
deoxycholate	chemical - endogenous mammalian	2.944	9.53e-09	ATP,gluconic acid-6-phosphate,glucose-6-phosphate,GTP,L-glutamic acid,L-histidine,L-proline,phosphoribosyl pyrophosphate,UDP-D-glucose
afatinib	chemical drug	3.45	1.06e-10	beta-alanine,gluconic acid-6-phosphate,glutathione,L-glutamic acid,L-histidine,L-lysine,L-phenylalanine,L-proline,L-tyrosine,putrescine,trans-4-hydroxy-L-proline,UDP-D-glucose
sirolimus	chemical drug	3.705	5.33e-12	ATP,beta-alanine,creatinine,gluconic acid-6-phosphate,glutathione,L-glutamic acid,L-histidine,L-lysine,L-phenylalanine,L-proline,L-tyrosine,putrescine,trans-4-hydroxy-L-proline,UDP-D-glucose
mito2HOBA	chemical reagent		0.0413	ATP
NP627	chemical reagent		0.0139	ATP
acetyl-coenzyme A	chemical - endogenous mammalian		0.0277	ATP
cyclic AMP	chemical - endogenous mammalian		0.0251	ATP,glutathione
adenosine	chemical - endogenous mammalian		0.00961	ATP,L-glutamic acid
guanosine	chemical - endogenous mammalian		0.000562	creatinine,GTP
inosine	chemical - endogenous mammalian		0.0277	uric acid
8-(3-chlorostyryl)caffeine	chemical reagent		0.0277	L-glutamic acid
adenine	chemical - endogenous mammalian		0.00961	ATP,creatinine
isobutylmethylxanthine	chemical toxicant		0.0177	ATP,GTP
allopurinol	chemical drug		0.00502	glutathione,uric acid
rolofylline	chemical drug		0.0277	creatine
SCH 58261	chemical reagent		0.0413	L-glutamic acid
propylthiouracil	chemical drug		0.00412	creatine,succinic acid,uric acid
tetrodotoxin	chemical drug		0.00274	ATP,L-glutamic acid
bosentan	chemical drug		0.0413	glutathione
(S)-4-carboxyphenylglycine	chemical reagent		0.0277	L-glutamic acid
kynurenine	chemical - endogenous mammalian		0.0277	L-glutamic acid
glycine	chemical - endogenous mammalian		0.000503	ATP,creatinine,glutathione
L-methionine	chemical - endogenous mammalian		0.000647	folic acid,glutathione,S-adenosylmethionine
L-arginine	chemical - endogenous mammalian		0.00207	creatinine,glutathione,L-glutamic acid
D-serine	chemical - endogenous mammalian		0.00111	creatinine,glutathione
L-glutamic acid	chemical - endogenous mammalian		0.00412	ATP,creatinine,glutathione
E. coli B5 lipopolysaccharide	chemical - endogenous non-mammalian		0.0134	glutathione,S-adenosylmethionine
hyaluronic acid	chemical - endogenous mammalian		0.0413	ATP
dextran sulfate	chemical drug		0.00274	glutathione,L-glutamic acid
glycerophosphoric acid	chemical - endogenous mammalian		0.0413	ATP
glycerol	chemical - endogenous mammalian		0.0064	ATP,creatinine
isosorbide-5-mononitrate	chemical drug		0.0277	glutathione
novobiocin	chemical drug		0.00111	L-glutamic acid,xanthine
neomycin	chemical drug		0.0413	creatinine
amikacin	chemical drug		0.0277	glutathione
2-hydroxyestradiol	chemical - endogenous mammalian		0.0277	glutathione
beta-estradiol	chemical - endogenous mammalian		0.000484	3-phosphoglyceric acid,ATP,creatinine,glutathione,succinic acid
4-hydroxyestradiol-17beta	chemical - endogenous mammalian		0.0277	glutathione
nitrite	chemical - endogenous mammalian		0.0413	ATP
nitrate	chemical - endogenous mammalian		0.0277	L-arginine
usnic acid	chemical - endogenous non-mammalian		0.0139	ATP
IMPDH	group		0.0139	GTP
8-pCPT-2-O-Me-cAMP	chemical reagent		0.0413	GTP
ML364	chemical reagent		0.0413	ATP
cytochrome-c oxidase	complex		0.0139	ATP
cobalt nanoparticle	chemical reagent		0.0277	glutathione
GAC0001E5	chemical reagent		0.00412	glutathione,L-glutamic acid,L-tyrosine
Ube4b-Nmnat1	fusion gene/product		0.0277	ATP
imidazole ketone erastin	chemical reagent		0.0139	glutathione
pCPT-cAMP	chemical - kinase inhibitor		0.0413	ATP
dexamethasone	chemical drug		0.0237	ATP,glutathione,S-adenosylmethionine
methyl jasmonate	chemical - endogenous non-mammalian		0.0139	folic acid
fluorofenidone	chemical reagent		0.0277	creatinine
MICU1	other		0.0139	ATP
AMXT-1501	chemical drug		0.0413	putrescine
octyltriphenylphosphonium	chemical reagent		0.0139	glutathione
dodecyltriphenylphosphonium	chemical reagent		0.0139	glutathione
tetradecyltriphenylphosphonium	chemical reagent		0.0139	glutathione
mitochonic acid 5	chemical reagent		0.0139	ATP
PT1	chemical reagent		0.0139	ATP
hexadecyltriphenylphosphonium	chemical reagent		0.0139	glutathione
calotropis gigantea stem bark ethanolic/dichloromethane extract	chemical reagent		0.0139	ATP
darbepoetin alfa	biologic drug		0.0139	creatinine
methyl pyruvate	chemical reagent		0.0277	ATP
RA414	chemical reagent		0.0139	glutathione
RA413S	chemical reagent		0.000189	ATP,glutathione
Mellitin	chemical - endogenous non-mammalian		0.0139	L-glutamic acid
Tetanospasmin	chemical - endogenous non-mammalian		0.0139	L-glutamic acid
SHISA3	other		0.0139	GTP
rasburicase	biologic drug		0.0139	uric acid
fludioxonil	chemical toxicant		0.0139	ATP
RAPTA-C	chemical reagent		0.0134	L-glutamic acid,L-proline
SC-919	chemical drug		0.0413	ATP
GCN2iB	chemical drug		0.00241	creatinine,glucose-6-phosphate,L-valine
(S)-alpha-chlorohydrin	chemical toxicant		0.0277	ATP
Ginkgo biloba	chemical drug		0.0277	ATP
Cd59a	other		0.0139	urea
trans-cinnamaldehyde	chemical drug		0.0277	glutathione
methapyrilene	chemical drug		0.0139	glutathione
chromic chloride	chemical drug		0.0413	glutathione
vitamin E	chemical drug		0.00123	creatinine,glutathione,urea
JINK1/2	group		0.0277	ATP
Creb	group		0.0413	ATP
arginase	group		0.0413	L-proline
Ggt	group		0.00274	glutathione,L-glutamic acid
Thioredoxin reductase	group		0.0139	ATP
creatine kinase	group		0.0139	ATP
apyrase	group		0.00111	ATP,creatinine
glutathione peroxidase	group		0.0277	ATP
Pde	group		0.0413	ATP
Aldose Reductase	group		0.0277	glutathione
NFAT (complex)	complex		0.0139	L-glutamic acid
CK1	group		0.0139	ATP
N-cor	group		0.0413	ATP
niclosamide	chemical drug		0.0139	ATP
mortaparibplus	chemical reagent		0.0139	ATP
8-hydroxy-4-methyoxy-1-naphthalene-carboxaldehyde	chemical reagent		0.0413	succinic acid
NIK	group		0.0139	ATP
tagitinin C	chemical - endogenous non-mammalian		0.0139	glutathione
144DG11	chemical reagent		0.0139	ATP
heparan sulfate octadecasaccharide	chemical reagent		0.0277	creatinine
hexestrol bis(diethylaminoethyl ether)	chemical toxicant		0.0139	ATP
methomyl	chemical toxicant		0.0413	urea
dihydroartemisinin	chemical drug		0.0277	ATP
triacetin	chemical toxicant		0.0139	ATP
malathion	chemical drug		0.0277	glutathione
tanshinone I	chemical - endogenous non-mammalian		0.0139	ATP
doramapimod	chemical drug		0.0139	creatinine
ticrynafen	chemical drug		0.00111	glutathione,uric acid
aluminum hydroxide	chemical drug		0.0413	glutathione
etretinate	chemical drug		0.0139	L-histidine
diosmetin	chemical - endogenous non-mammalian		0.0139	ATP
bromethalin	chemical toxicant		0.0139	ATP
lewisite	chemical toxicant		0.0139	ATP
IH636 grape seed proanthocyanidin extract	chemical drug		9.87e-06	creatinine,glutathione,urea
oleanolic acid	chemical - endogenous non-mammalian		0.00207	glucose-6-phosphate,glutathione,xanthine
tolfenamic acid	chemical drug		0.0139	ATP
CYP	group		0.0277	glutathione
LDL	complex		0.00709	ATP,glutathione,L-lactic acid
Mitochondrial complex 1	complex		0.0277	ATP
ATP synthase	complex		0.0139	ATP
UQCC3	other		0.00961	ATP,NADH
RCC1	other		0.0139	GTP
PRKAA	group		0.0038	ATP,glutathione
thymol	chemical drug		0.0277	glutathione
HEPES	chemical reagent		0.0139	ATP
piracetam	chemical drug		0.0277	ATP
R-verapamil	chemical drug		0.0139	glutathione
S-(-)-verapamil	chemical reagent		0.0139	glutathione
oridonin	chemical drug		0.0277	glutathione
H2-Q3	other		0.0139	ATP
dorsomorphin	chemical - kinase inhibitor		0.0064	creatinine,glutathione
acemetacin	chemical drug		0.0139	ATP
aminoglycoside	chemical drug		0.0139	creatinine
UCA1	other		0.000503	3-phosphoglyceric acid,L-glutamic acid,succinic acid
Raf	group		0.0277	glutathione
1,3-bis(4-hydroxyphenyl)-4-methyl-5-[4-(2-piperidinylethoxy)phenol]-1H-pyrazole	chemical reagent		0.0277	glutathione
procymidone	chemical reagent		0.0277	ATP
peoniflorin	chemical drug		0.0139	glutathione
camostat	chemical drug		0.0139	creatinine
NSC104960	chemical reagent		0.0139	glutathione
pinitol	chemical drug		0.0413	glutathione
ribavirin-5'-phosphate	chemical drug		0.0139	GTP
SLC4A5	transporter		0.0413	creatinine
MCU	ion channel		0.0413	ATP
PFKFB4	kinase		0.00961	glucose-6-phosphate,xanthine
NUTM2A-AS1	other		0.0139	glutathione
CAB39L	kinase		0.0277	ATP
cytochrome C	group		0.0139	ATP
Rab11	group		0.0139	glutathione
Vacuolar H+ ATPase	complex		0.0038	L-glutamic acid,L-phenylalanine
XPR1	ion channel		0.0277	ATP
SLC46A1	transporter		0.0139	folic acid
SLC14A1	transporter		0.00111	creatinine,urea
TNS1	other		0.0139	GTP
lentinan	chemical drug		0.0413	glutathione
UQCC2	other		0.0139	ATP
ARHGAP15	other		0.0139	creatinine
SQSTM1	transcription regulator		0.0277	ATP
YTHDF3	other		0.0413	ATP
OLFM4	other		0.0413	ATP
UPK3A	other		0.0277	creatinine
FBLN7	other		0.0277	creatinine
TMX1	enzyme		0.0139	ATP
METTL3	enzyme		0.0277	ATP
FAH	enzyme		0.0277	creatinine
PANX1	transporter		0.000562	ATP,creatinine
OIT3	other		0.0139	uric acid
GJA3	transporter		0.0139	glutathione
FXN	kinase		0.0277	ATP
OVOL2	transcription regulator		0.0413	ATP
SH2D5	other		0.0139	GTP
PTPMT1	phosphatase		0.0277	ATP
OPA1	enzyme		0.0413	ATP
SIRT7	enzyme		0.0139	ATP
FAM3A	other		0.0277	ATP
DICER1-AS1	other		0.0277	ATP
MT-TL1	other		0.0139	ATP
MIEF2	other		0.00101	3-phosphoglyceric acid,ATP,glucose-6-phosphate
MT-RNR1	other		0.0139	ATP
FAM83A	other		0.0139	ATP
SIRT3	enzyme		0.00241	ATP,creatine,L-lactic acid
AASS	enzyme		0.0277	L-lysine
LRRK2	kinase		0.00274	ATP,creatinine
STOML2	other		0.0277	ATP
Lao1	enzyme		9.87e-06	L-leucine,L-phenylalanine,L-tyrosine
HCAR1	G-protein coupled receptor		0.0413	ATP
CHCHD5	other		0.0139	ATP
TRIB2	kinase		0.0139	ATP
daporinad	chemical drug		0.0277	ATP
KDM2B	enzyme		0.0139	ATP
ENTPD2	enzyme		0.0277	ATP
MT-TE	other		0.0139	ATP
OTUB2	enzyme		0.0277	ATP
BCS1L	enzyme		0.0139	L-glutamic acid
ST6GALNAC2	enzyme		0.0139	creatinine
GAPDHS	enzyme		0.0139	ATP
ZC3H10	other		3.02e-08	ATP,glucose-6-phosphate,L-glutamic acid,L-phenylalanine,L-proline,L-tyrosine,succinic acid
KDM3B	enzyme		0.0413	L-histidine
GJB6	transporter		0.0277	ATP
FLCN	other		0.0413	ATP
GAMT	enzyme		0.000189	creatine,creatinine
YTHDF2	other		0.0277	ATP
gentamicin	chemical drug		0.00961	creatinine,glutathione
SLC25A47	other		0.0139	ATP
G6PC3	phosphatase		0.00184	ATP,glucose-6-phosphate
GPR4	G-protein coupled receptor		0.0277	creatinine
SLC25A25	transporter		0.0277	ATP
B3GALT2	enzyme		0.0139	glutathione
MT-TI	other		0.0139	ATP
DNPEP	peptidase		0.0139	creatinine
TMT1B	enzyme		0.021	gluconic acid-6-phosphate,L-glutamic acid,L-lactic acid
GSTK1	enzyme		0.0413	creatinine
NDUFAF1	other		0.0139	ATP
GFPT2	enzyme		0.0413	L-glutamic acid
MFN2	enzyme		0.0413	ATP
IMMP2L	peptidase		0.0277	ATP
FH	enzyme		2.44e-05	L-arginine,NADH,succinic acid
MRPS5	other		0.0139	ATP
ADH5	enzyme		0.00111	folic acid,S-adenosylmethionine
RGMB	other		0.0277	creatinine
3-acetylpyridine	chemical toxicant		0.0139	ATP
SLC6A8	transporter		0.000562	ATP,creatine
YARS2	enzyme		0.0139	ATP
PHOSPHO1	enzyme		0.0139	ATP
LETM1	transporter		0.0139	ATP
UPK2	other		0.00184	creatinine,uric acid
SLC25A23	transporter		0.0413	ATP
FNIP1	other		0.0139	ATP
NDUFA4L2	enzyme		0.00961	ATP,succinic acid
CHAC1	enzyme		0.0139	glutathione
SELENOH	other		0.0139	glutathione
GMFB	growth factor		0.0139	glutathione
L2HGDH	enzyme		0.0139	glutathione
ABCC6	transporter		0.0277	creatinine
DIMT1	enzyme		0.0139	ATP
febuxostat	chemical drug		0.0277	uric acid
SLC47A1	transporter		0.0277	creatinine
SLC22A8	transporter		0.0139	uric acid
GLS2	enzyme		0.00184	glutathione,L-glutamic acid
FOLR2	transporter		0.0139	folic acid
GLIS2	transcription regulator		0.0277	creatinine
TOP1MT	enzyme		0.000189	ATP,glutathione
CRBN	enzyme		0.0114	L-proline,putrescine
PRSS50	peptidase		0.00111	ATP,glucose-6-phosphate
PPTC7	phosphatase		0.0139	ATP
SLC17A3	transporter		0.0277	uric acid
ATP13A2	transporter		0.0277	ATP
DRAM1	other		0.0277	ATP
CHCHD6	other		0.0139	ATP
SLC25A44	transporter		0.00502	L-glutamic acid,succinic acid
BCR (complex)	complex		8.56e-13	3-phosphoglyceric acid,beta-alanine,coenzyme A,creatine,creatinine,glucose-6-phosphate,glutathione,L-glutamic acid,L-lysine,L-phenylalanine,L-tyrosine,succinic acid,uric acid
IL12 (family)	group		0.0277	ATP
Growth hormone	group		0.0201	creatinine,glutathione
FITM2	enzyme		0.0413	ATP
NAT8L	enzyme		0.0139	ATP
GSS	enzyme		0.0139	glutathione
GPD1L	enzyme		0.0139	NADH
SLC25A11	transporter		0.0139	glutathione
soy isoflavones	chemical drug		0.0038	creatinine,urea
potassium dichromate	chemical toxicant		0.0139	creatinine
N-propyl bromide	chemical reagent		0.00961	beta-alanine,glutathione
dynasore	chemical reagent		0.0277	ATP
withania somnifera root extract	chemical - endogenous non-mammalian		0.0139	glutathione
Cyct	other		0.0139	ATP
estrogen receptor	group		0.0134	3-phosphoglyceric acid,succinic acid
leucine	chemical - endogenous mammalian		0.00793	3-hydroxy-3-methylglutaryl-coenzyme A,ATP
necrostatin-1	chemical reagent		0.0139	creatinine
ALDH1A1	enzyme		0.0277	glutathione
MDH2	enzyme		0.0139	succinic acid
EIF2B5	translation regulator		8.39e-05	ATP,GTP,L-glutamic acid
alisertib	chemical drug		0.0139	ATP
landiolol	chemical drug		0.0277	ATP
3,4-dihydroxyphenylethanol	chemical drug		0.0413	glutathione
amitivir	chemical drug		0.0139	uric acid
ivabradine	chemical drug		0.0277	creatinine
PRKDC	kinase		0.0413	creatinine
Immunoglobulin	complex		0.0011	ATP,creatine,glutathione,S-adenosylmethionine
pictilisib	chemical drug		0.0277	coenzyme A
ferric carboxymaltose	chemical drug		0.0139	ATP
fostamatinib	chemical drug		0.0139	creatinine
resolvin D1	chemical - endogenous mammalian		0.0413	glutathione
HMOX2	enzyme		0.0277	ATP
UNG	enzyme		0.0139	glutathione
XDH	enzyme		0.00793	ATP,uric acid
STAT3	transcription regulator		0.00502	ATP,S-adenosylmethionine
SLC22A12	transporter		0.0139	uric acid
pinoresinol	chemical - endogenous non-mammalian		0.0139	glutathione
empagliflozin	chemical drug		8.23e-05	3-phosphoglyceric acid,creatinine,L-arginine,L-asparagine,L-lysine,L-phenylalanine,L-proline,L-valine
PAH	enzyme		0.0277	L-phenylalanine
ABCC1	transporter		0.0038	folic acid,glutathione
SH3GLB1	enzyme		0.0139	ATP
PRKCE	kinase		0.00274	L-glutamic acid,putrescine
pirinixil	chemical reagent		0.0139	glutathione
1,2-epoxy-1,2-dihydro-naphthalene	chemical reagent		0.0139	glutathione
MK2206	chemical drug		0.0413	GTP
triphenyltin chloride	chemical reagent		0.0277	ATP
G6PD	enzyme		0.00123	glucose-6-phosphate,glutathione,succinic acid
GATA2	transcription regulator		0.0139	GTP
UCP2	transporter		0.00123	ATP,NADH,succinic acid
CSF1	cytokine		6.67e-05	creatinine,glutathione,L-glutamic acid,L-glutamine
MPIG6B	other		0.0139	ATP
CFB	peptidase		0.0277	creatinine
OAZ1	enzyme		0.0413	putrescine
SIRT2	transcription regulator		0.0139	ATP
GLS	enzyme		0.00502	L-glutamic acid,succinic acid
APBA3	transporter		0.0277	ATP
TALDO1	enzyme		0.0139	glutathione
SLC1A3	transporter		0.0139	glutathione
AKAP11	other		0.0139	ATP
CDK1	kinase		0.0277	ATP
MDM2	transcription regulator		0.0139	creatinine
MST1	growth factor		0.0413	creatinine
ATP5F1B	transporter		0.0139	ATP
STAT4	transcription regulator		0.0413	creatinine
ROCK2	kinase		0.00184	ATP,glucose-6-phosphate
MCL1	transporter		0.0277	ATP
SLC2A4	transporter		0.00502	ATP,creatine
TRPM2	ion channel		0.0139	ATP
CACNA1G	ion channel		0.0277	ATP
MAT1A	enzyme		0.000562	glutathione,S-adenosylmethionine
PTPN13	phosphatase		0.0139	glutathione
GCK	kinase		0.0177	glucose-6-phosphate,NADH
CAT	enzyme		0.0064	ATP,glutathione
SOD2	enzyme		0.00961	ATP,glutathione
IL1R1	transmembrane receptor		0.0413	creatinine
Abcb1b	transporter		0.0277	ATP
IDH1	enzyme		5.15e-05	gluconic acid-6-phosphate,glutathione,L-glutamic acid,urea
flunixin meglumine	chemical drug		0.0139	creatinine
SLC16A1-AS1	other		0.0139	ATP
TIMP2	other		0.0277	creatinine
PTBP1	enzyme		0.000647	3-phosphoglyceric acid,L-glutamic acid,succinic acid
NGLY1	enzyme		0.0277	ATP
(-)-arctigenin	chemical reagent		0.0277	ATP
COL18A1	other		0.0277	creatinine
DNASE1	enzyme		0.0277	creatinine
MTOR	kinase		0.000381	glucose-6-phosphate,L-glutamic acid,putrescine
SPTBN1	other		0.0139	ATP
CCNB1	kinase		0.0139	ATP
RYR1	ion channel		0.00101	ATP,glucose-6-phosphate,succinic acid
LIMS1	other		0.0139	L-proline
CD55	other		0.000189	creatinine,urea
MAPT	other		0.00184	ATP,L-glutamic acid
BCL2L2	other		0.0139	ATP
SMAD7	transcription regulator		0.0277	creatinine
SLC16A1	transporter		0.00184	ATP,glutathione
MPZ	other		0.0139	ATP
PANK1	kinase		0.0038	coenzyme A,NADH
MYOF	other		0.0413	ATP
LEP	growth factor		0.0345	ATP,creatinine,glutathione
HSD17B10	enzyme		0.0139	ATP
GFUS	enzyme		0.0413	creatinine
PTPN2	phosphatase		0.0277	ATP
CACNA1H	ion channel		0.0413	ATP
DYRK1B	kinase		0.0277	ATP
ACSS2	enzyme		0.0277	ATP
TERT	enzyme		0.00111	ATP,GTP
ENO1	enzyme		8.8e-09	3-phosphoglyceric acid,ATP,L-glutamic acid,L-histidine,L-isoleucine,L-phenylalanine,L-proline,L-tyrosine
IGF2BP1	translation regulator		0.0139	glutathione
UGP2	enzyme		0.0139	UDP-D-glucose
AcPhe(ornithine-Pro-cyclohexylamine-Trp-Arg)	chemical reagent		0.0277	creatinine
mir-17	microRNA		0.0413	glutathione
miR-7a-5p (and other miRNAs w/seed GGAAGAC)	mature microRNA		0.0139	ATP
mir-7	microRNA		0.0277	ATP
miR-483-5p (miRNAs w/seed AGACGGG)	mature microRNA		0.0139	GTP
mir-483	microRNA		0.0413	GTP
miR-202-3p (and other miRNAs w/seed GAGGUAU)	mature microRNA		0.0277	glucose-6-phosphate
mir-101	microRNA		0.0413	ATP
miR-615-3p (miRNAs w/seed CCGAGCC)	mature microRNA		0.0139	ATP
miR-125b-5p (and other miRNAs w/seed CCCUGAG)	mature microRNA		0.0277	L-tyrosine
mir-582	microRNA		0.0139	ATP
miR-142-3p (and other miRNAs w/seed GUAGUGU)	mature microRNA		0.0139	ATP
miR-145-5p (and other miRNAs w/seed UCCAGUU)	mature microRNA		0.0413	ATP
mir-145	microRNA		0.0277	ATP
miR-1-3p (and other miRNAs w/seed GGAAUGU)	mature microRNA		0.0139	glutathione
mir-613	microRNA		0.0139	glutathione
E4F1	transcription regulator		0.0277	succinic acid
PIM1	kinase		0.0139	ATP
STK4	kinase		0.0139	GTP
AKT1	kinase		0.00961	ATP,glutathione
TWIST1	transcription regulator		0.0277	ATP
SOX6	transcription regulator		0.0139	ATP
CD44	other		0.00274	creatinine,glutathione
ACLY	enzyme		0.0279	ATP,succinic acid
AGER	transmembrane receptor		0.000279	ATP,creatinine,glutathione
CHEK2	kinase		0.0277	ATP
SLC34A2	transporter		0.0139	creatinine
GLDC	enzyme		0.0139	glutathione
NUAK1	kinase		0.0413	ATP
NMNAT1	enzyme		0.0277	ATP
SLC1A1	transporter		0.0277	glutathione
LGMN	peptidase		0.0139	creatinine
CD2AP	other		0.0277	creatinine
NOS3	enzyme		0.0032	ATP,creatinine,L-arginine
NQO1	enzyme		0.0134	ATP,NADH
PARP1	enzyme		0.00184	ATP,creatinine
FBXW7	enzyme		0.0277	gluconic acid-6-phosphate
SDHA	enzyme		0.0139	ATP
DL-threo-beta-benzyloxyaspartic acid	chemical reagent		0.0277	L-glutamic acid
MED1	transcription regulator		0.0139	glutathione
ELAVL4	translation regulator		0.0139	L-glutamic acid
EIF2S1	translation regulator		0.0277	glutathione
DPYSL4	enzyme		0.0139	ATP
PER2	transcription regulator		0.0201	ATP,L-glutamic acid
KALRN	kinase		0.0139	GTP
WZ-4002	chemical drug		0.0139	ATP
nivolumab	biologic drug		0.0277	creatinine
ATXN1	transcription regulator		0.000198	ATP,creatine,L-glutamic acid
ATM	kinase		0.0038	glutathione,NADH
EGFR	kinase		3.34e-11	3-phosphoglyceric acid,beta-alanine,creatinine,gluconic acid-6-phosphate,glutathione,L-glutamic acid,L-histidine,L-lysine,L-phenylalanine,L-proline,L-tyrosine,putrescine,trans-4-hydroxy-L-proline,UDP-D-glucose
COX10-DT	other		0.0139	L-lactic acid
MACC1-AS1	other		0.0139	ATP
UBQLN1	other		0.0139	ATP
FSTL1	other		0.0277	ATP
HNF4G	transcription regulator		0.0277	urea
PICK1	enzyme		0.0413	glutathione
IL2	cytokine		0.0134	creatinine,glutathione
HAS2	enzyme		0.0413	ATP
MET	kinase		0.00502	glutathione,L-tyrosine
KRAS	enzyme		0.00781	ATP,glutathione,GTP
GCLC	enzyme		0.0139	glutathione
PPARGC1A	transcription regulator		0.0398	ATP,putrescine
COL4A3	other		0.0413	creatinine
ELMO1	other		0.0277	glutathione
BCL2	transporter		0.0134	creatinine,glutathione
PAX5	transcription regulator		0.0139	ATP
INS	other		0.00412	ATP,coenzyme A,glutathione
ARG2	enzyme		0.0413	succinic acid
TP73	transcription regulator		0.00502	ATP,L-glutamic acid
MAOA	enzyme		0.00961	ATP,glutathione
GLRX2	enzyme		0.000562	ATP,glutathione
NFE2L2	transcription regulator		0.00101	ATP,glutathione,uric acid
VDR	transcription regulator		0.0251	ATP,creatinine
BCKDHB	enzyme		0.0139	ATP
HNF4A	transcription regulator		0.0279	ATP,urea
ALDH3A1	enzyme		0.0139	glutathione
PFKFB2	kinase		0.00502	glucose-6-phosphate,L-leucine
RXRA	ligand-dependent nuclear receptor		0.00184	ATP,glutathione
BDKRB1	G-protein coupled receptor		0.00184	creatinine,urea
UMOD	other		0.00274	creatinine,uric acid
SLC1A2	transporter		0.00111	ATP,L-glutamic acid
C6	other		0.0413	creatinine
AKT2	kinase		0.00274	ATP,glutathione
PTGIS	enzyme		0.00502	ATP,creatinine
KCNJ10	ion channel		0.0413	creatinine
SLC2A1	transporter		0.0398	ATP,glucose-6-phosphate
TINF2	other		0.0139	ATP
SOCS3	phosphatase		0.0277	ATP
NDRG2	other		0.0277	L-glutamic acid
UQCRFS1	enzyme		0.0277	succinic acid
MT-ATP6	transporter		0.0139	ATP
MARK2	kinase		0.0413	ATP
GABPB1	transcription regulator		0.0139	glutathione
SAT1	enzyme		0.00502	putrescine,S-adenosylmethionine
CD59	other		0.00111	creatinine,urea
C3	peptidase		0.0064	ATP,creatinine
FGFR1	kinase		0.0413	ATP
EP300	transcription regulator		0.0038	ATP,L-glutamic acid
MGAT5	enzyme		0.0413	glucose-6-phosphate
gedatolisib	chemical drug		0.000189	gluconic acid-6-phosphate,glucose-6-phosphate
NFE2L1	transcription regulator		0.0413	glutathione
UPF1	enzyme		0.0139	glutathione
archazolid B	chemical - endogenous non-mammalian		0.0139	ATP
NME2	kinase		0.0277	GTP
BDKRB2	G-protein coupled receptor		0.000381	creatinine,glutathione,urea
CCL22	cytokine		0.0277	creatinine
CXCR3	G-protein coupled receptor		0.0413	creatinine
STK11	kinase		0.000647	ATP,glutathione,L-glutamic acid
SLC7A11	transporter		0.000562	glutathione,L-glutamic acid
MAT2A	enzyme		0.0139	S-adenosylmethionine
FGFR2	kinase		0.0139	glutathione
ATF4	transcription regulator		0.0413	glutathione
KEAP1	other		0.0413	glutathione
MMP8	peptidase		0.0413	creatinine
TFAM	transcription regulator		0.0225	ATP,glutathione
KCNMB4	ion channel		0.0139	ATP
IL18	cytokine		0.0038	ATP,creatinine
SPAG1	other		0.0139	ATP
AMPD3	enzyme		0.0139	ATP
CCN2	growth factor		0.000189	ATP,creatinine
HNRNPL	other		0.000503	3-phosphoglyceric acid,L-glutamic acid,succinic acid
PAX4	transcription regulator		0.0277	ATP
CFH	other		0.0277	creatine
PDK1	kinase		0.0277	ATP
ACE	peptidase		0.00961	ATP,succinic acid
HOMER2	other		0.0277	L-glutamic acid
NLRP3	enzyme		0.0413	creatinine
NOS1	enzyme		0.00176	creatinine,L-arginine,L-glutamic acid
MEF2A	transcription regulator		0.0277	ATP
PIM2	kinase		0.0277	ATP
GNRH1	other		0.0225	L-glutamic acid,urea
PIM3	kinase		0.0139	ATP
DDIT3	transcription regulator		0.0139	glutathione
FER	kinase		0.0139	ATP
GCNT2	enzyme		0.0277	creatinine
PTCD1	other		0.0139	ATP
ATP5MF-PTCD1	other		0.0139	ATP
IKZF1	transcription regulator		0.0139	ATP
CEBPD	transcription regulator		0.0277	uric acid
ALDH1L1	enzyme		0.043	gluconic acid-6-phosphate,glutathione
C5AR1	G-protein coupled receptor		0.00793	creatinine,L-glutamic acid
ACHE	enzyme		0.0277	ATP
Uox	enzyme		0.0277	uric acid
GGT1	enzyme		0.0114	glutathione,L-glutamic acid
PSMD10	transcription regulator		0.000562	ATP,glutathione
APOA1	transporter		0.000503	ATP,creatinine,urea
ITGB3	transmembrane receptor		0.00274	glutathione,GTP
EIF6	translation regulator		0.0277	ATP
BBC3	other		0.0139	ATP
MEP1B	peptidase		0.0277	creatinine
MYB	transcription regulator		0.0038	L-glutamic acid,UDP-D-glucose
PHB1	transcription regulator		0.0413	ATP
PTP4A2	phosphatase		0.0277	ATP
TRIO	kinase		0.0139	GTP
SIRT1	transcription regulator		0.00123	ATP,glutathione,GTP
HOMER1	other		0.0139	L-glutamic acid
Perm1	other		0.0139	ATP
ANK1	other		0.0139	ATP
MPI	enzyme		0.0139	ATP
RPTOR	other		0.000503	glutathione,L-glutamic acid,L-glutamine
PRNP	other		1.89e-07	gluconic acid-6-phosphate,glucose-6-phosphate,glutathione,L-glutamic acid,NADH,phosphoribosyl pyrophosphate,succinic acid,UDP-D-glucose
VCP	enzyme		0.0139	ATP
THY1	other		0.0413	creatinine
MYO9B	enzyme		0.0139	GTP
IL13	cytokine		8.48e-05	creatinine,glutathione,L-arginine,L-proline
AIFM1	enzyme		0.00184	ATP,glutathione
ACS84	chemical reagent		0.0277	glutathione
ICMT	enzyme		0.000279	ATP,GTP,succinic acid
PGK1	kinase		0.0413	ATP
LRPPRC	other		0.0139	ATP
RHO	G-protein coupled receptor		0.0139	ATP
MAP1LC3B	other		0.0277	ATP
MAGI2	enzyme		0.0277	creatinine
EEF2K	kinase		0.0139	ATP
PLAT	peptidase		0.0413	creatinine
ALDOA	enzyme		0.0413	ATP
AQP4	transporter		0.0413	L-glutamic acid
APRT	enzyme		0.000562	ATP,uric acid
AIFM2	enzyme		0.0139	NADH
NOS2	enzyme		0.0336	creatinine,L-arginine
NOCT	transcription regulator		0.0413	NADH
TFAP2B	transcription regulator		0.0277	creatinine
SLC2A9	transporter		8.39e-05	ATP,creatinine,uric acid
ENTPD1	enzyme		0.00274	ATP,creatinine
IFNG	cytokine		0.0185	ATP,creatine,glutathione
CNR1	G-protein coupled receptor		0.0201	L-glutamic acid,L-histidine
NPHS2	other		0.0277	creatinine
TMBIM6	other		0.0139	ATP
ABCC3	transporter		0.0413	folic acid
BECN1	other		0.0277	glutathione
SHMT1	enzyme		0.0277	S-adenosylmethionine
CUL4B	other		0.0139	ATP
CD47	transmembrane receptor		0.0277	ATP
PDHA1	enzyme		0.0139	ATP
GLUD1	enzyme		0.00961	L-glutamic acid,succinic acid
PROKR1	G-protein coupled receptor		0.0277	urea
NEU1	enzyme		0.0413	glutathione
GFAP	other		0.0139	glutathione
KRT8	other		0.0139	ATP
CLEC11A	growth factor		0.0038	creatinine,urea
NDUFS4	enzyme		0.0413	ATP
NDUFA4	enzyme		0.0277	ATP
ACTB	other		0.0139	ATP
CITED2	transcription regulator		0.0139	ATP
ACE2	peptidase		0.0413	creatinine
EPO	cytokine		0.000133	creatinine,glutathione,urea
DDX5	enzyme		0.0139	succinic acid
ELAVL3	other		0.0139	L-glutamic acid
DDC	enzyme		0.0413	putrescine
IL6	cytokine		0.014	ATP,creatinine,glutathione
AHCY	enzyme		0.0277	S-adenosylmethionine
IKZF3	transcription regulator		0.0139	creatinine
FTH1	enzyme		0.00274	folic acid,glutathione
IL1RL1	transmembrane receptor		0.0277	ATP
PASK	kinase		0.0139	ATP
CDO1	enzyme		0.0277	glutathione
BRD2	kinase		0.0413	creatinine
IP6K2	kinase		0.0277	ATP
G6PC1	phosphatase		0.000381	ATP,glucose-6-phosphate,uric acid
ADCY3	enzyme		0.0139	creatinine
AZD-3965	chemical drug		0.0277	succinic acid
TXN	enzyme		0.0413	glutathione
GAA	enzyme		0.0277	glucose-6-phosphate
NDUFS1	enzyme		0.000189	ATP,glutathione
TWNK	enzyme		0.000562	ATP,NADH
CTNNB1	transcription regulator		0.0134	ATP,L-tyrosine
GAPDH	enzyme		0.0413	ATP
LOC100359583/Ptma	other		0.0139	ATP
SLC25A13	transporter		0.00502	ATP,NADH
CCR2	G-protein coupled receptor		0.0139	creatinine
GCG	other		0.0032	ATP,L-glutamic acid,S-adenosylmethionine
GNMT	enzyme		0.00176	glutathione,putrescine,S-adenosylmethionine
C5	cytokine		0.000816	creatine,creatinine,GTP
HMGB1	transcription regulator		0.00502	ATP,L-glutamic acid
HSPA1A/HSPA1B	enzyme		0.0139	glutathione
IRS4	other		0.0139	glutathione
S100A11	other		0.0277	glutathione
Esrra	ligand-dependent nuclear receptor		0.0277	ATP
Spart	other		0.0277	uric acid
FUS	transcription regulator		0.0139	ATP
SST	other		0.0038	glutathione,L-glutamic acid
Clec2e/Clec2h	transmembrane receptor		0.0139	creatinine
H2BC21	other		0.0139	GTP
TIGAR	enzyme		0.000562	ATP,glutathione
Nmnat3	enzyme		0.0413	ATP
CYLD-AS1	other		0.0139	glutathione
PRKN	enzyme		0.0114	3-phosphoglyceric acid,ATP
GCLM	enzyme		0.0139	glutathione
TFE3	transcription regulator		0.0064	ATP,L-phenylalanine
carotuximab	biologic drug		0.0139	ATP
taselisib	chemical drug		0.0139	coenzyme A
VNN1	enzyme		0.00274	creatinine,glutathione
TP53	transcription regulator		0.00464	ATP,glutathione,L-glutamic acid
ID2	transcription regulator		0.0139	ATP
TXN2	enzyme		0.0413	glutathione
PDX1	transcription regulator		0.0413	ATP
ARHGDIA	other		0.00184	creatinine,GTP
NME1	kinase		0.0139	GTP
MEF2D	transcription regulator		0.0413	ATP
COPS6	other		0.00274	ATP,GTP
CLDN2	other		0.0413	creatinine
oligomycin A	chemical - endogenous non-mammalian		0.0139	ATP
matrine	chemical reagent		0.0139	glutathione
CSNK2A1	kinase		0.0139	ATP
ATP5MC1	transporter		0.0139	ATP
CYCS	enzyme		0.0139	ATP
CHCHD2	other		0.0139	ATP
SLC25A5	transporter		0.0139	ATP
PCCA-DT	other		0.0277	ATP
JM6	chemical reagent		0.0277	L-glutamic acid
ONC-201	chemical drug		0.0139	ATP
proteasome inhibitor	chemical drug		0.0277	glutathione
gramicidin A	chemical reagent		0.0139	ATP
(+)-epicatechin	chemical drug		0.0139	ATP
UNC1999	chemical reagent		0.0277	glutathione
finerenone	chemical drug		0.0139	ATP
iprodione	chemical toxicant		0.0139	ATP
OSU-CG12	chemical reagent		0.0139	NADH
metalloproteinase inhibitor	chemical drug		0.0139	ATP
cigarette smoke	chemical toxicant		0.0251	ATP,glutathione
UCA1	other		0.000503	3-phosphoglyceric acid,L-glutamic acid,succinic acid
antimycin A	chemical - endogenous non-mammalian		0.00961	ATP,glutathione
green tea polyphenol	chemical drug		0.0139	creatinine
premarin	chemical drug		0.0139	L-glutamic acid
silibinin	chemical drug		0.00123	gluconic acid-6-phosphate,glucose-6-phosphate,glutathione
reactive oxygen species	chemical toxicant		0.000503	ATP,glutathione,S-adenosylmethionine
gentamicin C	chemical drug		0.000198	creatine,creatinine,glutathione
superoxide	chemical - endogenous mammalian		0.0413	ATP
alpha-4-pyridyl-1-oxide-n-tert-butylnitrone	chemical reagent		0.0277	glutathione
nitroaspirin	chemical drug		0.0139	ATP
ciglitazone	chemical drug		0.00502	ATP,glutathione
pentylenetetrazol	chemical drug		0.0139	L-glutamic acid
2,3-bis(4-hydroxyphenyl)-propionitrile	chemical reagent		0.0277	ATP
temocapril	chemical drug		0.0277	creatinine
cariporide	chemical drug		0.0413	GTP
2,2'-azobis(2-amidinopropane) dihydrochloride	chemical toxicant		0.0413	glutathione
diclofenac	chemical drug		0.0251	ATP,glutathione
2-hydroxysaclofen	chemical reagent		0.0277	L-glutamic acid
probenecid	chemical drug		0.00793	ATP,uric acid
alpha-cyano-4-hydroxycinnamate	chemical reagent		0.0277	ATP
3-aminobenzamide	chemical toxicant		0.0413	ATP
iodoacetic acid	chemical toxicant		0.000562	ATP,L-glutamic acid
alpha-amino-3-hydroxy-5-methyl-4-isoxazolepropionic acid	chemical reagent		0.0413	glutathione
methamphetamine	chemical drug		0.0134	creatinine,glutathione
acrolein	chemical toxicant		0.0413	glutathione
zoledronic acid	chemical drug		0.00184	creatinine,GTP
pyrazole	chemical - endogenous non-mammalian		0.00111	glutathione,S-adenosylmethionine
methylnitronitrosoguanidine	chemical toxicant		0.00274	ATP,NADH
BAY 61-3606	chemical drug		0.0277	creatinine
lonidamine	chemical drug		0.000562	gluconic acid-6-phosphate,glutathione
cephaloridine	chemical drug		0.0139	urea
silicon dioxide	chemical drug		0.00502	L-glutamic acid,succinic acid
verapamil	chemical drug		0.000381	creatinine,glutathione,putrescine
phosphoglycolate	chemical - endogenous mammalian		0.0139	glucose-6-phosphate
PD98059	chemical - kinase inhibitor		0.0225	ATP,glutathione
ebselen	chemical drug		0.0413	glutathione
carbamylcholine	chemical drug		0.0134	NADH,urea
itraconazole	chemical drug		0.00502	L-glutamic acid,succinic acid
methylmercury	chemical toxicant		0.000189	creatinine,glutathione
ifosfamide	chemical drug		0.0413	NADH
ferric ammonium citrate	chemical drug		0.0413	glutathione
methylhydroxylamine	chemical reagent		0.0139	glutathione
niacinamide	chemical - endogenous mammalian		0.0134	creatinine,glutathione
nitric oxide	chemical - endogenous mammalian		0.0251	ATP,xanthine
chlorpyrifos	chemical toxicant		0.0032	creatine,glutathione,succinic acid
diazoxide	chemical drug		0.00502	ATP,L-glutamic acid
dimercaptopropanol	chemical drug		0.0139	glutathione
phenformin	chemical drug		0.0134	ATP,GTP
monensin	chemical - endogenous non-mammalian		0.0413	ATP
ethyl pyruvate	chemical drug		0.0413	glutathione
procainamide	chemical drug		0.000189	creatinine,urea
fomepizole	chemical drug		0.0139	ATP
pimagedine	chemical drug		0.000503	ATP,glutathione,L-arginine
cyanamide	chemical - endogenous non-mammalian		0.0277	creatine
dimethyl fumarate	chemical drug		0.000562	ATP,glutathione
coomassie brilliant blue	chemical drug		0.0413	glutathione
3-nitropropionic acid	chemical toxicant		8.48e-05	ATP,glutathione,GTP,L-glutamic acid
methimazole	chemical drug		0.0279	succinic acid,uric acid
trimethyltin	chemical reagent		0.0139	ATP
bisphosphonate	chemical drug		0.0277	creatinine
darifenacin	chemical drug		0.0277	ATP
ethylene glycol	chemical - endogenous mammalian		0.0139	urea
CL 316243	chemical drug		0.0336	uric acid,xanthine
dipyrone	chemical drug		0.0139	glutathione
ketanserin	chemical drug		0.0038	ATP,creatinine
nimesulide	chemical drug		0.00502	ATP,glutathione
acetaminophen	chemical drug		0.00101	ATP,creatinine,glutathione
mefenamic acid	chemical drug		0.0413	ATP
rotenone	chemical toxicant		0.0251	ATP,glutathione
bupivacaine	chemical drug		0.0277	L-glutamic acid
coenzyme Q10	chemical drug		0.00502	ATP,glutathione
1-methyl-4-phenylpyridinium	chemical toxicant		0.0038	ATP,glutathione
bortezomib	chemical drug		0.0038	glutathione,putrescine
ferric nitrilotriacetate	chemical toxicant		0.00111	creatinine,glutathione
ochratoxin A	chemical toxicant		0.0139	creatinine
epalrestat	chemical drug		0.0277	glutathione
levothyroxine	chemical - endogenous mammalian		0.0038	ATP,creatinine
gabexate	chemical drug		0.0139	creatine
diflunisal	chemical drug		0.0139	ATP
ibuprofen	chemical drug		0.00961	creatinine,uric acid
temozolomide	chemical drug		0.000562	ATP,L-glutamic acid
famotidine	chemical drug		0.0139	glutathione
tirapazamine	chemical drug		0.0139	glutathione
dithiothreitol	chemical reagent		0.0413	glucose-6-phosphate
hydroxychloroquine	chemical drug		0.0139	glutathione
tecalcet	chemical reagent		0.0277	creatinine
coumarin	chemical drug		0.0413	glutathione
geldanamycin	chemical drug		0.0277	ATP
10-(6'-ubiquinonyl)decyltriphenylphosphonium	chemical drug		0.0277	ATP
sulfasalazine	chemical drug		0.0277	glutathione
2-amino-2-norbornanecarboxylic acid	chemical toxicant		0.0277	L-glutamic acid
carbonyl cyanide p-(trifluoromethoxy)phenylhydrazone	chemical reagent		0.0064	ATP,NADH
2-mercaptoethanol	chemical - endogenous mammalian		0.0139	glutathione
cysteamine	chemical drug		0.0413	glutathione
GF 120918	chemical reagent		0.0277	ATP
flufenamic acid	chemical drug		0.0413	ATP
dicumarol	chemical drug		0.0413	ATP
cycloheximide	chemical reagent		0.0155	ATP,glutathione
domoic acid	chemical toxicant		0.0277	glutathione
everolimus	chemical drug		0.0277	GTP
1,2-dimethylhydrazine	chemical toxicant		0.0139	glutathione
cystamine	chemical drug		0.0413	glutathione
clopidogrel	chemical drug		0.0139	glutathione
n-nitrosomethylbenzylamine	chemical toxicant		3.29e-08	3-phosphoglyceric acid,glucose-6-phosphate,L-histidine,L-lysine,L-proline,L-tyrosine,putrescine,succinic acid,uric acid
Trolox C	chemical drug		0.000279	ATP,glutathione,L-glutamic acid
cerulenin	chemical drug		0.000189	ATP,glutathione
nocodazole	chemical reagent		0.0277	putrescine
nigericin	chemical drug		0.0277	ATP
KU-55933	chemical drug		0.000562	ATP,succinic acid
1,2-dithiol-3-thione	chemical reagent		0.0139	glutathione
bestatin	chemical drug		0.0413	ATP
lactic acid	chemical - endogenous mammalian		0.00502	ATP,glutathione
allyl sulfide	chemical drug		0.0277	glutathione
itaconic acid	chemical - endogenous mammalian		0.0139	succinic acid
ritonavir	chemical drug		0.0201	creatinine,L-phenylalanine
telmisartan	chemical drug		0.00793	creatinine,glutathione
U0126	chemical drug		0.00793	ATP,glutathione
dichloroacetic acid	chemical drug		0.0038	ATP,L-glutamic acid
troglitazone	chemical drug		0.00856	ATP,creatine,glutathione
dimethyl sulfoxide	chemical drug		0.00274	creatinine,glutathione
trimetazidine	chemical drug		0.0277	ATP
N,N'-diphenyl-4-phenylenediamine	chemical toxicant		0.000562	creatinine,glutathione
6-methoxy-8-hydroxylaminoquinoline	chemical toxicant		0.0277	glutathione
hemicholinium 3	chemical reagent		0.0277	ATP
diethylmaleate	chemical toxicant		0.0139	glutathione
lambda-cyhalothrin	chemical toxicant		0.0139	ATP
phenylhydrazine	chemical toxicant		0.0413	glutathione
ethacrynic acid	chemical drug		0.0277	glutathione
Ko143	chemical toxicant		0.00111	L-glutamic acid,xanthine
BAY 41-2272	chemical reagent		0.0277	ATP
quinidine	chemical drug		0.0413	creatinine
amine	chemical - other		0.0139	ATP
nitazoxanide	chemical drug		0.0139	ATP
voltage-gated sodium channel	complex		0.0139	L-glutamic acid
remdesivir	chemical drug		0.0277	creatinine
cyprodinil	chemical toxicant		0.0139	ATP
capillin	chemical - endogenous non-mammalian		0.0139	glutathione
17beta-estradiol-17-beta-D-glucuronide	chemical reagent		0.0139	glutathione
estradiol-3-glucuronide	chemical - endogenous mammalian		0.0139	glutathione
pamidronic acid	chemical drug		0.0277	creatinine
atorvastatin	chemical drug		0.0307	creatinine,glutathione
pravastatin	chemical drug		0.0114	creatinine,uric acid
lovastatin	chemical drug		0.0336	ATP,GTP
L-carnitine	chemical - endogenous mammalian		0.00793	ATP,glutathione
bisoprolol	chemical drug		0.0139	creatine
S0859	chemical reagent		0.0139	ATP
BCR-ABL1	fusion gene/product		0.0155	L-phenylalanine,L-tyrosine
vanillin	chemical - endogenous non-mammalian		0.0139	glutathione
vinylidene chloride	chemical toxicant		0.0139	glutathione
diazepam	chemical drug		0.0413	L-glutamic acid
zonisamide	chemical drug		0.0139	glutathione
lipoamide	chemical - endogenous mammalian		0.0139	L-glutamic acid
SSR180575	chemical drug		0.0277	creatinine
glipizide	chemical drug		0.0277	creatinine
glyburide	chemical drug		0.0064	creatinine,L-glutamic acid
metronidazole	chemical drug		0.0139	glutathione
(+)-MK-801	chemical drug		0.0251	glutathione,L-glutamic acid
zosuquidar	chemical drug		0.00793	creatinine,L-phenylalanine
WIN 55,212-2	chemical - other		0.0038	ATP,L-glutamic acid
vitamin K3	chemical drug		2.44e-05	ATP,glutathione,NADH
carnosol	chemical - endogenous non-mammalian		0.0277	glutathione
carbon tetrachloride	chemical toxicant		0.0336	ATP,glutathione
pyrrolidine dithiocarbamate	chemical reagent		0.00502	creatinine,glutathione
methyl glyoxal glutathione hemithioacetal conjugate	chemical - endogenous mammalian		0.0139	glutathione
resveratrol	chemical drug		0.00936	ATP,creatinine,glutathione
propyl gallate	chemical toxicant		0.0139	glutathione
4-aminophenol	chemical - endogenous mammalian		0.00274	ATP,glutathione
piceatannol	chemical - endogenous non-mammalian		0.0413	glutathione
rottlerin	chemical drug		0.0038	ATP,L-glutamic acid
epigallocatechin-gallate	chemical drug		0.0134	ATP,glutathione
phenylephrine	chemical drug		0.0114	ATP,glutathione
salirasib	chemical drug		0.0139	ATP
mycophenolate mofetil	chemical drug		9.87e-06	creatinine,glutathione,urea
pentachlorophenol	chemical toxicant		0.0413	ATP
sodium arsenite	chemical drug		0.0038	glutathione,S-adenosylmethionine
cobalt chloride	chemical reagent		0.00502	ATP,glutathione
ammonium chloride	chemical drug		0.00502	ATP,creatine
titanium dioxide	chemical drug		0.000198	ATP,creatinine,uric acid
ruthenium red	chemical reagent		0.0277	NADH
sodium cyanide	chemical reagent		0.0413	ATP
mercuric chloride	chemical toxicant		0.00184	creatinine,glutathione
potassium chloride	chemical drug		0.00793	ATP,L-glutamic acid
hypochlorous acid	chemical drug		0.000562	ATP,glutathione
zinc protoporphyrin IX	chemical - endogenous mammalian		0.0413	glutathione
PAX5-ETV6	fusion gene/product		0.0139	ATP
FGFR3-TACC3	fusion gene/product		0.0139	ATP
SR1078	chemical reagent		0.0413	creatinine
KIN001-043	chemical drug		0.0277	ATP
epoxyeicosatrienoic acid analog B	chemical reagent		0.0277	creatinine
epoxyeicosatrienoic acid analog A	chemical reagent		0.0277	creatinine
EPZ020411	chemical reagent		0.0139	ATP
GSK2837808A	chemical reagent		0.000198	L-histidine,L-lysine,L-phenylalanine
adiporon	chemical reagent		0.0139	ATP
manassantin B	chemical - endogenous non-mammalian		0.0277	ATP
R419	chemical reagent		0.00579	L-glutamic acid,L-histidine,L-lysine
dapansutrile	chemical drug		0.0038	ATP,glutathione
Schiff base zinc (II) derivative complex	chemical reagent		0.0277	glutathione
mitapivat	chemical drug		0.0277	ATP
RK-33	chemical reagent		0.0277	ATP
beta-carotene	chemical - endogenous mammalian		0.00274	glutathione,L-glutamic acid
anhydrovitamin A	chemical reagent		0.0277	ATP
tretinoin	chemical drug		0.0336	ATP,creatinine
cyanocobalamin	chemical - endogenous mammalian		0.0139	S-adenosylmethionine
ascorbic acid	chemical - endogenous mammalian		0.0336	glutathione,L-glutamic acid
diallyl disulfide	chemical - endogenous non-mammalian		0.0277	glutathione
castanospermine	chemical reagent		0.0139	glucose-6-phosphate
4-hydroxynonenal	chemical toxicant		0.0038	ATP,glutathione
1-chloro-2,4-dinitrobenzene	chemical drug		0.0413	glutathione
bromobenzene	chemical toxicant		0.0139	glutathione
sappanone A	chemical - endogenous non-mammalian		0.0277	GTP
ezatiostat	biologic drug		0.0139	glutathione
Ac-YVAD-CMK	chemical - protease inhibitor		0.0277	creatinine
vancomycin	biologic drug		0.0277	urea
quinoline-Val-Asp(OMe)-CH2-OPH	chemical reagent		0.0139	creatinine
N-[N-(3,5-difluorophenacetyl-L-Ala)]-S-phenylglycine t-butyl ester	chemical - protease inhibitor		0.0277	ATP
daptomycin	biologic drug		0.0139	creatinine
N-acetyl-Asp-Glu	chemical - endogenous mammalian		0.0139	L-glutamic acid
tryptoquivaline	chemical - endogenous non-mammalian		0.00111	L-glutamic acid,xanthine
aplidine	biologic drug		0.0277	glutathione
actinomycin D	biologic drug		0.000381	ATP,glutathione,NADH
valinomycin	chemical reagent		0.0139	ATP
valspodar	biologic drug		0.000381	ATP,creatinine,L-phenylalanine
cyclosporin	biologic drug		0.000198	ATP,L-glutamic acid,NADH
glutathione disulfide	chemical - endogenous mammalian		0.0139	glutathione
glutathione ethyl ester	biologic drug		0.0139	glutathione
nucleotide	chemical - endogenous mammalian		0.0139	ATP
3,3'-diindolylmethane	chemical drug		0.0139	ATP
andrographolide	chemical drug		0.0413	glutathione
cannabinoid	chemical drug		0.0139	L-glutamic acid
forskolin	chemical toxicant		0.0336	ATP,GTP
cypermethrin	chemical toxicant		0.000198	creatinine,glutathione,urea
glycyrrhizic acid	chemical drug		0.0413	glutathione
pristane	chemical toxicant		0.0413	creatinine
tocopherol	chemical drug		0.0413	L-glutamic acid
parthenolide	chemical drug		0.0155	L-glutamic acid,L-proline
perilla alcohol	chemical drug		0.00111	creatinine,glutathione
kaempferol	chemical toxicant		0.0277	glutathione
quercetin	chemical drug		0.0367	creatinine,glutathione
fisetin	chemical drug		0.0277	glutathione
scopoletin	chemical - endogenous non-mammalian		0.00111	glutathione,uric acid
hesperetin	chemical drug		0.0139	glutathione
taxifolin	chemical - endogenous non-mammalian		0.0139	L-glutamic acid
pilocarpine	chemical drug		0.0225	L-glutamic acid,succinic acid
tetrandrine	chemical drug		0.000562	ATP,glutathione
vinblastine	chemical drug		0.0413	glutathione
scopolamine	chemical drug		0.0277	L-glutamic acid
harmaline	chemical drug		0.0277	L-glutamic acid
caffeine	chemical drug		0.0114	glutathione,L-glutamic acid
caffeic acid phenethyl ester	chemical drug		0.000562	creatinine,glutathione
fluoroacetic acid	chemical toxicant		0.0277	ATP
fenofibrate	chemical drug		0.0201	creatinine,uric acid
6-hydroxydopamine	chemical toxicant		0.0201	glutathione,L-glutamic acid
pyrogallol	chemical toxicant		0.0413	glutathione
choline	chemical - endogenous mammalian		0.00502	glutathione,S-adenosylmethionine
2-oxoglutaric acid	chemical - endogenous mammalian		0.00502	L-glutamic acid,succinic acid
oxalacetic acid	chemical - endogenous mammalian		0.0277	L-glutamic acid
thioctic acid	chemical drug		0.0134	glutathione,L-glutamic acid
vanadate	chemical - other		0.0413	glucose-6-phosphate
oxalic acid	chemical - endogenous non-mammalian		0.00111	creatinine,glutathione
selenium	chemical drug		0.00184	L-glutamic acid,urea
lithium	chemical drug		0.0134	creatinine,glutathione
ceftriaxone	chemical drug		0.0139	L-glutamic acid
CDP ethanolamine	chemical - endogenous mammalian		0.0139	ATP
n-3 fatty acids	chemical drug		0.0177	creatinine,urea
valproic acid	chemical drug		0.00709	folic acid,glutathione,L-glutamic acid
mycophenolic acid	chemical drug		0.0139	GTP
arachidonic acid	chemical - endogenous mammalian		0.021	ATP,glutathione,S-adenosylmethionine
NMN	chemical - endogenous mammalian		0.0277	ATP
adefovir dipivoxil	chemical drug		0.0139	creatinine
tunicamycin	chemical - endogenous non-mammalian		0.00961	glucose-6-phosphate,glutathione
MDL 73811	chemical reagent		0.0413	putrescine
lamivudine	chemical drug		0.0139	creatinine
ribavirin	chemical drug		0.00184	ATP,GTP
N(G)-monomethyl-D-arginine	chemical - endogenous mammalian		0.00502	L-proline,putrescine
S-adenosylhomocysteine	chemical - endogenous mammalian		0.0139	glutathione
acamprosate	chemical drug		0.0139	L-glutamic acid
methoxyflurane	chemical drug		0.0277	creatinine
dapsone	chemical drug		0.0277	ATP
honokiol	chemical - endogenous non-mammalian		0.0413	ATP
rebamipide	chemical drug		0.0277	NADH
S-adenosylmethionine	chemical - endogenous mammalian		0.0064	glutathione,S-adenosylmethionine
GW 274150	chemical drug		0.0139	ATP
N(omega)-hydroxyarginine	chemical - endogenous mammalian		9.87e-06	L-proline,putrescine,urea
N-nitro-L-arginine methyl ester	chemical drug		0.0279	ATP,glutathione
tosylphenylalanyl chloromethyl ketone	chemical - protease inhibitor		0.0139	glutathione
procysteine	chemical drug		0.0413	glutathione
p-aminohippuric acid	chemical drug		0.0139	creatinine
L-buthionine (SR)-sulfoximine	chemical drug		0.0139	glutathione
Mt	group		0.0413	glutathione
3-amino-N-(carboxycarbonyl)-L-alanine	chemical toxicant		0.0139	glutathione
(RS)-alpha-methylserine-O-phosphate	chemical reagent		0.0277	L-glutamic acid
betaine	chemical - endogenous mammalian		0.000381	glutathione,S-adenosylmethionine,uric acid
2R,4R-4-aminopyrrolidine-2,4-dicarboxylic acid	chemical reagent		0.0277	L-glutamic acid
L-N6-(1-iminoethyl)-lysine	chemical reagent		0.00184	creatinine,glutathione
sarcosine	chemical - endogenous mammalian		0.0139	creatine
cycloleucine	chemical toxicant		0.0277	S-adenosylmethionine
buthionine sulfoximine	chemical drug		0.0064	glutathione,L-glutamic acid
citrulline	chemical - endogenous mammalian		0.00184	glutathione,L-arginine
NCGC00378430	chemical reagent		0.000232	ATP,L-arginine,L-glutamine,putrescine,UDP-D-glucose
2-(methylamino)isobutyric acid	chemical reagent		0.0139	L-glutamic acid
taurine	chemical - endogenous mammalian		0.0201	glutathione,L-glutamic acid
L-cystine	chemical - endogenous mammalian		0.0277	glutathione
L-triiodothyronine	chemical - endogenous mammalian		0.00364	creatinine,glutathione,urea
creatine	chemical - endogenous mammalian		0.00101	ATP,creatine,creatinine
mimosine	chemical drug		0.0413	putrescine
N-methyl-D-aspartate	chemical drug		0.0225	ATP,L-glutamic acid
phosphocreatine	chemical - endogenous mammalian		0.0277	L-glutamic acid
auranofin	chemical drug		0.0413	ATP
glucoraphanin	chemical drug		0.0139	glutathione
L-glucose	chemical - endogenous mammalian		0.0064	glucose-6-phosphate,L-glutamic acid
D-fructose	chemical - endogenous mammalian		0.0177	ATP,uric acid
2-deoxyglucose	chemical drug		0.00207	ATP,glutathione,putrescine
mannose	chemical - endogenous mammalian		0.0139	ATP
dihydroxyacetone	chemical - endogenous mammalian		0.0277	glucose-6-phosphate
wortmannin	chemical drug		0.0201	ATP,glutathione
7-ketocholesterol	chemical - endogenous mammalian		0.0277	ATP
ouabain	chemical drug		0.00502	ATP,NADH
progesterone	chemical - endogenous mammalian		0.0498	ATP,creatinine
ginsenoside Rg1	chemical - endogenous non-mammalian		0.0139	glutathione
lead acetate	chemical toxicant		0.0277	glutathione
Fe2+	chemical - endogenous mammalian		0.0413	glutathione
ethidium	chemical drug		0.0139	NADH
cumene hydroperoxide	chemical toxicant		0.0413	glutathione
peroxynitrite	chemical toxicant		0.00274	ATP,glutathione
iron	chemical - endogenous mammalian		0.00111	ATP,glutathione
lead	chemical toxicant		0.00274	creatinine,glutathione
nickel	chemical toxicant		0.0277	ATP
cadmium	chemical toxicant		0.00793	glutathione,urea
K+	chemical - endogenous mammalian		0.00961	ATP,L-glutamic acid
tetrahydro-2-furancarboxylic acid	chemical reagent		0.000816	glutathione,succinic acid,xanthine
cysteinase	chemical reagent		0.0139	glutathione
