# Supplementary material for: SERPINB3-MYC axis induces the basal-like/squamous subtype and enhances disease progression in pancreatic cancer
Source: Cell Rep. Author manuscript; Available in PMC 2024 Feb 5. (PMC10842852; doi:10.1016/j.celrep.2023.113434)
Supplement: 8 [file NIHMS1954755-supplement-8.xlsx]

## Sheet: Sheet1
Table S7. Oligonucleotide information for generation of SERPINB3 knockout PDAC cells. Related to STAR Methods. Oligonucleotides used in this study
Oligonucleotide name	Sequence	Purpose
SERPINB3-IVT-2407-F	CACC G GAACAGGTCGAACATGAACT	Forward oligo for ligation for construct to target SERPINB3
SERPINB3-IVT-2407-R	AAAC AGTTCATGTTCGACCTGTTC C	Reverse oligo for ligation for construct to target SERPINB3
Non-targeting-F	CAC CGG TGT CGT GAT GCG TAG ACG G	Forward oligo for ligation for non-targeting control construct
Non-targeting-R	AAA CCC GTC TAC GCA TCA CGA CAC C	Reverse oligo for ligation for non-targeting control construct
SERPINB3-NGS-Primer-F	TCCCTACACGACGCTCTTCCGATCT AAAGTCATTCTGACAGGAATCTG	Forward oligo for PCR amplification of SERPINB3 target site for downstream sequencing (genome specific portion in bold)
SERPINB3-NGS-Primer-R	GTTCAGACGTGTGCTCTTCCGATCT CTGATAGCTACCTTCTTAATCTG	Reverse oligo for PCR amplification of SERPINB3 target site for downstream sequencing (genome specific portion in bold)

## Sheet: Sheet2
Table S7. Oligonucleotide information for generation of SERPINB3 knockout PDAC cells. Related to STAR Methods. Candidate guide RNA sequences for generation of SERPINB3 knockout PDAC cells
Name	Target site (PAM in bold)
IVT-2399	AACTCTTCATTAGTTGAAGTAGG
IVT-2400	GCCACCGCTGTAGTAGGATTCGG
IVT-2401	GCAGCTGCCACCGCTGTAGTAGG
IVT-2402	CTCCAGATAGCACGAGACCGCGG
IVT-2403	AGCCGCGGTCTCGTGCTATCTGG
IVT-2404	TGCGTTCACAAGAACCAATGTGG
IVT-2405	AAAATCAACAGATTCCACACTGG
IVT-2406	CAACAGATTCCACACTGGTCTGG
IVT-2407**	GAACAGGTCGAACATGAACTTGG
**sequence chosen for subsequent experiments

## Sheet: Sheet3
Table S7. Oligonucleotide information for generation of SERPINB3 knockout PDAC cells. Related to STAR Methods. A guide RNA sequence for non-targeting control
Name	Target site
Non-targeting	GTGTCGTGATGCGTAGACGG
